# Supplementary material for: The association between sleep duration, respiratory symptoms, asthma, and COPD in adults
Source: Front Med (Lausanne). 2023 Apr 17;10:1108663. doi: 10.3389/fmed.2023.1108663 (PMC10150117; doi:10.3389/fmed.2023.1108663)
Supplement: Supplementary file 1 [file Table_6.xlsx]

## Sheet: Sheet1
Year	seqn	sdmvpsu	sdmvstra	nhs_wt	睡觉	睡觉分层	睡觉8	咳嗽	喘息	呼吸	eth	marry	edu	smoke	bmi	CVD	DM	Hypertension	Asthma	COPD	bmi前
2005-2006	31130	2	46	7490.21	8	1	0	0	0	0	0	1	2	0	1	0	0	0	0	0
2005-2006	31131	1	48	6614.43	9	1	2	0	0	0	2	0	2	0	2	1	0	1	0	0	2
2005-2006	31132	2	52	8240.38	7	0	0	0	0	0	0	0	2	0	0	0	1	1	0	0	0
2005-2006	31134	2	48	10929.6	7	0	0	0	0	0	0	0	1	0	2	0	0	1	0	0	2
2005-2006	31136	2	51	6621.9	8	1	0	0	0	0	2	1	2	0	1	0	0	0	0	0
2005-2006	31149	2	52	5953.31	8	1	0	0	0	1	0	1	1	0	0	0	0	1	0	0	0
2005-2006	31150	2	44	3847.98	8	1	0	0	0	0	0	1	1	1	1	0	0	0	0	0	1
2005-2006	31151	2	53	8158.13	2	0	1	0	0	1	2	0	1	1	1	1	1	1	1	0	1
2005-2006	31153	2	54	10311.6	7	0	0	0	0	0	3	1	1	1	2	0	0	1	0	0	2
2005-2006	31154	1	45	2315.96	5	0	1	0	0	0	2	0	1	2	1	0	0	1	0	0	1
2005-2006	31156	2	51	5696.75	6	0	1	0	0	0	2	1	2	0	2	0	0	1	0	0	2
2005-2006	31158	2	50	10176.1	9	1	2	1	0	0	0	0	2	2	0	0	0	1	0	0	0
2005-2006	31162	2	47	15597.4	8	1	0	1	0	1	0	0	1	0	1	1	1	1	0	0	1
2005-2006	31164	1	53	22238.5	7	0	0	0	1	0	0	0	2	0	1	0	0	1	1	0	1
2005-2006	31175	2	45	1930.08	7	0	0	0	0	0	2	0	0	1	2	0	0	1	0	0	2
2005-2006	31179	1	54	10610	6	0	1	0	0	1	0	1	1	1	1	0	0	1	0	0	1
2005-2006	31186	1	54	4809.59	6	0	1	0	0	1	1	1	0	2	2	0	1	0	0	0	2
2005-2006	31190	2	44	10176.1	8	1	0	0	0	0	0	0	2	0	1	1	0	1	0	0	1
2005-2006	31192	1	44	13412	6	0	1	0	0	1	0	1	2	1	2	0	1	1	1	0	2
2005-2006	31193	1	49	9768.87	7	0	0	0	0	0	0	1	0	2	1	0	0	1	0	0	1
2005-2006	31194	2	53	5145.26	8	1	0	0	0	0	1	1	0	0	2	0	1	1	0	0	2
2005-2006	31195	2	48	10929.6	8	1	0	0	0	0	0	0	2	1	0	0	0	1	1	0	0
2005-2006	31205	1	57	5989.44	8	1	0	0	0	0	1	0	2	0	2	0	0	0	0	0	2
2005-2006	31208	1	55	22613.9	8	1	0	0	0	0	0	0	2	0	0	0	0	1	1	0	0
2005-2006	31213	1	52	6948.46	6	0	1	0	0	1	2	1	1	0	1	1	0	1	0	0	1
2005-2006	31214	1	48	21337.9	7	0	0	1	1	1	0	0	2	1	2	0	0	0	1	0	2
2005-2006	31220	1	50	23342	8	1	0	0	0	0	0	0	1	0	1	0	0	0	0	0	1
2005-2006	31221	2	49	23767.5	7	0	0	0	0	0	0	0	1	0	2	0	0	0	0	0	2
2005-2006	31223	2	58	1082.27	7	0	0	1	0	0	1	0	1	0	2	0	0	1	0	0	2
2005-2006	31227	2	48	15988.8	8	1	0	0	0	0	0	0	2	0	0	0	0	1	0	0	0
2005-2006	31232	1	47	7472.21	6	0	1	0	0	1	2	1	1	0	1	0	0	1	0	0	1
2005-2006	31233	2	47	6427.38	7	0	0	0	0	1	0	0	1	1	2	1	1	0	0	0	2
2005-2006	31241	1	51	6992.69	7	0	0	0	0	0	3	0	1	1	2	0	0	0	0	0	2
2005-2006	31242	2	52	16898	7	0	0	0	0	0	0	0	2	0	1	0	0	0	0	0	1
2005-2006	31243	2	52	4411.74	7	0	0	0	1	1	0	0	2	0	2	1	0	1	0	0
2005-2006	31257	2	50	4007.29	6	0	1	0	1	1	0	0	2	0	0	0	1	0	0	1	0
2005-2006	31261	1	46	7136.01	5	0	1	0	1	0	2	0	2	0	1	0	0	0	0	0	1
2005-2006	31262	2	55	6092.05	6	0	1	0	0	0	1	0	0	1	1	0	0	0	0	0	1
2005-2006	31263	2	49	4843.27	7	0	0	0	0	0	2	0	0	1	2	0	1	1	0	0	2
2005-2006	31266	2	50	15693.4	4	0	1	0	0	0	0	1	1	1	1	0	0	1	0	0	1
2005-2006	31268	2	49	10318.7	7	0	0	0	0	0	0	0	1	2	2	0	0	0	0	0	2
2005-2006	31273	1	48	14315.7	8	1	0	0	0	0	0	0	1	0	1	0	0	1	0	0	1
2005-2006	31274	1	53	22238.5	5	0	1	1	0	1	0	1	1	2	0	0	0	1	0	0
2005-2006	31277	2	47	19267.9	8	1	0	0	0	1	0	0	2	0	1	0	0	1	0	0	1
2005-2006	31279	1	55	12781.6	6	0	1	0	0	0	0	0	1	0	0	0	0	0	0	0	0
2005-2006	31280	1	44	13412	7	0	0	0	1	1	0	1	1	1	2	0	0	0	0	0	2
2005-2006	31284	2	44	5231.51	8	1	0	1	1	1	0	0	2	1	0	1	0	1	1	1	0
2005-2006	31285	2	49	23767.5	7	0	0	0	0	0	0	1	2	0	2	0	0	1	0	0	2
2005-2006	31290	2	45	3076.45	8	1	0	0	0	0	1	0	0	0	1	0	0	0	0	0	1
2005-2006	31291	1	52	6114.98	6	0	1	0	0	0	2	0	2	0	2	0	0	1	0	0	2
2005-2006	31294	1	48	12060.3	8	1	0	0	0	0	0	1	2	0	1	0	0	1	0	0	1
2005-2006	31297	1	46	8465.67	8	1	0	0	0	1	0	1	1	1	1	1	0	1	0	0	1
2005-2006	31301	1	57	1775.36	5	0	1	0	0	0	1	1	1	0	2	1	0	1	0	0	2
2005-2006	31304	2	57	4840.41	8	1	0	0	0	0	1	1	0	2	2	0	1	1	0	0	2
2005-2006	31307	2	49	13393.7	9	1	2	0	0	1	0	0	1	0	1	1	1	1	0	0	1
2005-2006	31308	1	51	8095.08	4	0	1	0	0	0	2	1	2	2	1	0	0	1	0	0	1
2005-2006	31309	1	48	2744.06	5	0	1	0	0	0	1	0	0	1	2	0	0	1	0	0	2
2005-2006	31311	2	44	9771.56	7	0	0	0	0	0	0	0	1	1	0	0	1	0	0	0	0
2005-2006	31323	1	54	5680.41	6	0	1	0	1	1	0	1	0	1	1	0	0	1	1	0	1
2005-2006	31324	1	47	7472.21	7	0	0	0	0	0	2	0	2	0	1	0	0	1	0	0	1
2005-2006	31332	1	51	1943.87	8	1	0	0	0	0	2	0	1	1	0	0	0	0	0	0	0
2005-2006	31334	1	56	8530.41	4	0	1	1	0	1	2	1	2	0	2	0	0	1	0	0	2
2005-2006	31337	2	44	20037.9	8	1	0	0	0	1	0	0	2	1	2	0	1	1	0	0	2
2005-2006	31339	2	54	7415.62	9	1	2	0	0	1	3	1	1	0	0	0	0	0	0	0	0
2005-2006	31343	2	52	13225.4	5	0	1	1	0	1	0	1	2	0	2	1	1	1	0	0	2
2005-2006	31344	2	52	18998.1	7	0	0	0	1	1	0	0	2	0	2	0	0	1	0	0	2
2005-2006	31345	1	46	18647.2	9	1	2	1	0	0	0	0	1	2	1	0	0	1	0	0	1
2005-2006	31348	1	49	3041.05	6	0	1	0	0	0	2	0	1	2	2	0	1	1	0	0	2
2005-2006	31353	2	44	7394.48	7	0	0	1	0	1	0	0	1	2	0	0	0	0	0	0	0
2005-2006	31357	1	45	7163.38	8	1	0	0	1	0	0	1	1	1	2	1	0	1	1	0
2005-2006	31358	2	51	3414.81	6	0	1	0	0	0	2	0	2	0	2	0	1	1	0	0	2
2005-2006	31367	2	53	7554.29	12	1	2	0	0	0	0	1	1	0	0	1	0	1	0	0	0
2005-2006	31368	1	51	13243.6	7	0	0	0	0	1	0	1	1	0	0	1	1	1	0	0
2005-2006	31372	1	50	8110.77	6	0	1	0	0	1	2	0	2	2	1	0	0	0	0	0	1
2005-2006	31379	1	50	5347.68	4	0	1	1	1	1	2	1	1	0	2	1	0	1	0	0	2
2005-2006	31380	1	49	3041.05	8	1	0	0	0	0	2	0	1	2	0	0	0	1	1	0	0
2005-2006	31382	2	57	2585.48	8	1	0	0	0	0	2	0	2	0	1	0	0	1	0	0	1
2005-2006	31386	2	50	10185.6	6	0	1	1	0	0	0	0	1	2	1	0	0	1	1	0	1
2005-2006	31387	1	50	6977.61	12	1	2	0	0	0	2	0	1	2	0	0	0	0	0	0	0
2005-2006	31388	1	45	15778.7	5	0	1	0	0	1	0	1	1	0	2	0	1	1	0	0	2
2005-2006	31391	2	50	6381.2	7	0	0	0	0	0	2	1	1	0	2	0	0	1	0	0	2
2005-2006	31392	2	57	1410.61	8	1	0	0	0	0	1	0	1	2	1	0	1	1	0	0
2005-2006	31393	2	55	3821.99	8	1	0	0	0	1	2	1	0	0	0	0	1	1	0	0
2005-2006	31396	1	44	3788.11	8	1	0	0	0	1	1	1	2	0	2	0	0	0	1	0	2
2005-2006	31399	2	46	22412.7	8	1	0	1	1	1	0	1	2	2	1	0	0	0	0	0	1
2005-2006	31400	1	56	15553.8	6	0	1	0	1	0	0	1	2	2	0	1	0	1	1	0	0
2005-2006	31407	1	51	3032.09	7	0	0	0	0	1	2	0	2	2	2	0	1	1	1	0	2
2005-2006	31410	1	50	24804.5	7	0	0	0	0	0	0	0	2	0	0	0	0	0	1	0	0
2005-2006	31416	1	46	26786.4	9	1	2	0	0	1	0	0	2	2	2	0	0	0	0	0	2
2005-2006	31425	2	46	17541.6	7	0	0	0	0	0	0	0	2	0	1	0	0	0	0	0	1
2005-2006	31429	2	51	5827.6	6	0	1	0	0	0	2	0	1	0	1	0	0	0	0	0	1
2005-2006	31432	1	46	26706.9	7	0	0	0	0	0	0	0	2	0	1	0	0	1	0	0	1
2005-2006	31434	1	50	8613.74	4	0	1	1	1	1	0	0	0	2	1	0	1	1	0	0	1
2005-2006	31437	2	50	9756.03	6	0	1	1	1	1	3	0	2	2	1	1	0	0	0	0	1
2005-2006	31441	2	51	2189.23	8	1	0	0	0	0	2	1	2	0	2	0	1	1	0	0	2
2005-2006	31442	2	55	3905.8	8	1	0	0	0	0	1	0	2	1	1	0	1	0	0	0	1
2005-2006	31447	2	44	2466.59	8	1	0	0	0	0	0	1	1	0	1	0	0	1	0	0	1
2005-2006	31452	1	55	7009.99	5	0	1	0	0	1	2	0	2	2	1	0	0	0	0	0	1
2005-2006	31454	2	49	4006.64	8	1	0	0	0	1	3	0	0	1	1	0	1	1	0	0	1
2005-2006	31457	1	57	4267.49	7	0	0	0	0	1	1	1	1	0	0	0	0	0	0	0	0
2005-2006	31463	2	50	6381.2	6	0	1	0	1	1	2	1	1	2	1	1	0	1	1	1	1
2005-2006	31464	1	44	12887.4	7	0	0	0	0	0	0	0	2	2	1	0	1	1	0	0	1
2005-2006	31468	1	48	22412.7	8	1	0	0	0	0	0	1	1	2	2	0	0	1	0	0	2
2005-2006	31469	2	52	10706	9	1	2	0	0	1	0	0	2	1	0	1	0	0	0	0	0
2005-2006	31471	1	52	6948.46	4	0	1	0	1	0	2	0	1	2	0	0	1	1	1	0	0
2005-2006	31472	1	46	11618.5	8	1	0	0	0	1	0	0	2	1	2	1	0	0	0	0	2
2005-2006	31483	2	47	24618.4	6	0	1	0	0	0	0	0	2	0	2	0	0	0	0	0	2
2005-2006	31486	1	54	21757.4	7	0	0	0	0	0	0	0	1	2	0	0	0	0	1	0	0
2005-2006	31491	2	50	6514.36	7	0	0	0	0	0	2	1	2	0	2	0	0	0	0	0	2
2005-2006	31496	2	58	3739.41	9	1	2	0	0	0	1	1	2	0	1	0	0	0	0	0	1
2005-2006	31497	1	47	24176.8	10	1	2	1	0	0	0	1	1	2	0	0	0	1	0	0	0
2005-2006	31498	2	57	1695.36	7	0	0	0	0	1	1	0	0	0	0	0	0	0	0	0	0
2005-2006	31503	1	46	25318.2	7	0	0	0	0	0	0	0	2	0	2	0	0	0	0	0	2
2005-2006	31504	2	56	16857.5	7	0	0	0	0	0	0	0	2	1	2	0	0	1	1	0	2
2005-2006	31506	2	44	9771.56	8	1	0	0	0	1	0	0	0	1	1	1	0	1	0	0	1
2005-2006	31508	1	48	3655.51	8	1	0	0	0	1	0	0	1	2	0	0	0	0	0	0	0
2005-2006	31512	1	50	5248.28	7	0	0	0	0	0	1	0	0	1	2	0	0	1	0	0	2
2005-2006	31513	2	52	1941.2	7	0	0	0	0	0	2	0	1	1	0	0	0	1	0	0	0
2005-2006	31517	1	56	13537.9	8	1	0	1	1	1	0	1	1	0	2	0	0	0	0	0	2
2005-2006	31518	2	48	23808.6	7	0	0	0	0	0	3	0	2	0	1	0	0	1	1	1	1
2005-2006	31519	2	47	27678	6	0	1	0	1	1	0	1	1	1	2	0	1	0	0	0	2
2005-2006	31520	2	49	6464.6	7	0	0	0	1	1	2	1	1	0	1	0	1	1	0	0	1
2005-2006	31524	1	45	22665.8	8	1	0	0	0	1	0	0	1	0	2	0	0	0	0	0	2
2005-2006	31527	2	56	15863.5	6	0	1	0	0	0	0	1	2	2	0	0	0	0	0	0	0
2005-2006	31529	2	47	27595.8	7	0	0	0	0	0	0	1	1	2	2	0	0	0	1	0	2
2005-2006	31531	2	55	9627.32	6	0	1	0	0	0	0	0	2	0	1	0	0	1	0	0	1
2005-2006	31546	1	45	7102.62	4	0	1	0	0	1	0	1	1	2	2	0	0	1	0	0	2
2005-2006	31548	2	55	2603.86	6	0	1	0	1	1	1	1	0	2	2	0	0	1	0	0	2
2005-2006	31551	1	46	26786.4	7	0	0	0	0	0	0	1	2	1	2	0	0	1	0	0	2
2005-2006	31553	1	58	5064.22	7	0	0	0	0	0	1	0	1	1	2	0	0	1	0	0	2
2005-2006	31555	1	46	25318.2	5	0	1	0	1	1	0	1	1	1	2	0	0	1	1	0	2
2005-2006	31558	2	49	5519.3	4	0	1	0	0	0	0	1	1	0	2	1	0	1	0	0	2
2005-2006	31559	1	55	15789.5	7	0	0	1	0	1	0	0	1	0	2	0	1	1	1	0	2
2005-2006	31563	2	49	16545.7	5	0	1	1	0	1	0	0	1	1	2	0	0	1	1	1	2
2005-2006	31567	2	52	16898	6	0	1	0	0	1	0	0	2	0	1	0	0	1	1	0	1
2005-2006	31569	1	47	16830.6	7	0	0	0	0	0	0	0	1	1	1	0	1	1	0	0	1
2005-2006	31570	2	46	22412.7	6	0	1	0	0	0	0	0	2	0	1	0	0	0	0	0	1
2005-2006	31576	2	44	7394.48	5	0	1	1	1	1	0	0	1	1	1	1	0	0	0	0
2005-2006	31577	2	44	22528.3	7	0	0	1	0	1	0	1	2	2	0	0	0	0	0	0	0
2005-2006	31585	1	54	4425.5	7	0	0	0	1	1	1	0	2	0	2	0	0	1	0	0	2
2005-2006	31587	1	56	1608.6	7	0	0	0	0	0	1	0	0	1	1	0	0	0	0	0	1
2005-2006	31590	2	57	4840.41	8	1	0	0	0	0	1	0	1	0	1	0	0	0	0	0	1
2005-2006	31591	1	44	5240.25	6	0	1	0	0	1	2	0	2	2	1	0	0	0	0	0	1
2005-2006	31592	2	57	2119.19	8	1	0	1	0	1	1	0	0	0	1	0	1	1	0	0	1
2005-2006	31593	1	57	5989.44	6	0	1	0	0	1	1	0	1	2	1	0	1	1	0	0	1
2005-2006	31599	1	49	28130.9	6	0	1	0	1	0	0	0	2	0	2	0	0	0	0	0	2
2005-2006	31601	1	47	7576.11	9	1	2	0	0	1	0	0	2	0	0	0	0	0	0	0	0
2005-2006	31603	1	45	3871.48	8	1	0	0	0	0	0	1	1	1	1	0	0	0	0	0	1
2005-2006	31606	2	50	9554.01	7	0	0	0	0	1	0	0	1	1	2	0	0	1	0	0	2
2005-2006	31608	2	50	6381.2	8	1	0	0	0	0	2	0	2	0	2	0	0	0	1	0	2
2005-2006	31609	2	58	5064.22	8	1	0	0	0	0	1	0	1	1	1	0	1	0	0	0	1
2005-2006	31610	2	50	5448.1	6	0	1	0	0	0	0	0	2	1	1	1	0	1	0	0	1
2005-2006	31615	1	53	4523.36	6	0	1	0	0	1	1	1	2	1	2	1	1	1	0	0	2
2005-2006	31620	1	57	38040.6	7	0	0	0	0	0	3	1	2	0	0	0	0	1	0	0	0
2005-2006	31622	2	50	4780.79	6	0	1	0	0	0	2	0	1	0	2	0	0	1	0	0	2
2005-2006	31625	2	58	1082.27	8	1	0	0	0	0	1	0	0	2	1	0	1	1	0	0	1
2005-2006	31633	2	47	8747.46	2	0	1	0	0	1	0	1	1	0	1	1	0	1	0	0	1
2005-2006	31634	2	58	2164.55	8	1	0	0	0	1	1	1	0	1	2	0	1	0	0	0	2
2005-2006	31636	2	49	4843.27	8	1	0	0	0	0	2	1	0	1	2	0	0	1	0	0	2
2005-2006	31640	2	58	4978.92	8	1	0	0	0	0	1	0	1	2	1	0	0	0	0	0	1
2005-2006	31649	2	47	26161	8	1	0	0	0	0	0	0	2	0	1	0	0	0	0	0	1
2005-2006	31657	1	51	2386.93	7	0	0	0	0	0	2	0	0	1	0	0	0	1	0	0	0
2005-2006	31658	2	51	6621.9	5	0	1	0	0	0	2	0	2	0	2	0	1	0	0	0	2
2005-2006	31661	1	51	5174.46	9	1	2	0	0	1	2	0	2	0	0	1	0	1	0	0	0
2005-2006	31662	1	55	4459.59	7	0	0	0	0	0	1	1	1	0	1	0	0	0	0	0	1
2005-2006	31663	2	53	5018.45	7	0	0	0	0	0	0	0	1	1	2	0	0	0	0	0	2
2005-2006	31668	2	49	7511.58	7	0	0	0	0	0	0	1	2	0	0	0	0	0	0	0	0
2005-2006	31691	1	46	7285.7	4	0	1	0	0	0	2	1	2	0	0	0	0	1	0	0	0
2005-2006	31703	2	54	6466.46	7	0	0	0	0	0	2	0	2	1	1	0	0	0	0	0	1
2005-2006	31706	2	46	25123.4	6	0	1	0	1	0	0	0	2	0	0	0	0	0	1	0	0
2005-2006	31707	1	47	13624.3	6	0	1	0	0	1	0	0	1	0	2	0	0	1	0	0	2
2005-2006	31710	2	50	21293.5	6	0	1	0	0	0	0	0	2	1	2	0	0	1	0	0	2
2005-2006	31717	1	45	8809.63	4	0	1	0	0	1	3	0	0	0	2	0	0	0	0	0	2
2005-2006	31720	2	45	3134.72	7	0	0	1	0	1	2	1	1	0	1	0	0	1	0	0	1
2005-2006	31721	2	49	2428.53	8	1	0	0	1	1	2	1	2	0	2	0	0	1	0	0	2
2005-2006	31725	2	58	3739.41	8	1	0	0	0	0	1	0	1	0	2	0	1	0	0	0	2
2005-2006	31729	1	57	8842.35	8	1	0	0	0	0	0	1	1	1	1	1	0	1	0	0	1
2005-2006	31732	2	54	6466.46	7	0	0	0	0	0	2	0	1	1	2	0	0	1	0	0	2
2005-2006	31733	2	44	9771.56	8	1	0	1	1	1	0	0	2	1	0	1	0	1	1	1	0
2005-2006	31734	2	55	1775.36	7	0	0	0	0	0	1	1	2	1	2	0	1	1	0	0	2
2005-2006	31736	2	58	3177.15	4	0	1	1	1	1	2	1	0	2	0	1	1	1	1	1	0
2005-2006	31741	2	49	2982.05	9	1	2	0	0	0	2	0	2	1	1	1	1	1	0	0	1
2005-2006	31744	2	50	16332.2	8	1	0	0	0	1	0	0	1	0	2	0	1	1	0	0	2
2005-2006	31746	2	46	10261.5	7	0	0	0	1	0	0	1	0	0	1	1	1	1	0	0	1
2005-2006	31748	1	46	8792.13	8	1	0	0	0	0	0	0	2	0	0	0	0	1	0	0	0
2005-2006	31752	2	55	6092.05	7	0	0	0	0	1	1	0	1	2	1	0	0	1	0	0	1
2005-2006	31755	2	45	5654.32	7	0	0	0	0	0	3	0	0	1	1	0	0	0	0	0	1
2005-2006	31762	1	56	1933.32	8	1	0	0	0	0	1	1	0	0	1	0	1	1	0	0	1
2005-2006	31764	2	58	3739.41	8	1	0	0	0	1	1	1	1	2	1	0	0	0	0	0	1
2005-2006	31765	2	56	10929.6	8	1	0	0	0	0	0	0	2	1	2	0	1	1	0	0	2
2005-2006	31767	2	44	22461.4	6	0	1	1	0	1	0	0	1	2	2	0	0	1	0	0	2
2005-2006	31777	2	53	3767.17	9	1	2	0	0	0	1	1	0	1	2	0	0	0	0	0
2005-2006	31778	1	48	5821.02	5	0	1	0	1	1	2	1	2	2	1	0	0	1	1	0	1
2005-2006	31779	1	53	5000.16	8	1	0	0	0	0	1	0	0	2	0	0	0	0	0	0	0
2005-2006	31781	1	52	6948.46	6	0	1	1	1	1	2	0	2	2	2	0	1	1	1	0	2
2005-2006	31785	1	55	7168.27	8	1	0	0	0	1	0	1	2	1	0	0	0	1	0	0	0
2005-2006	31787	1	53	8206.52	7	0	0	1	1	1	0	1	2	2	1	1	0	1	0	0	1
2005-2006	31789	2	56	3566.8	8	1	0	0	0	0	1	1	1	1	1	0	0	0	0	0	1
2005-2006	31795	2	58	1332.17	8	1	0	1	0	0	1	0	0	0	0	0	0	1	0	0	0
2005-2006	31796	2	52	1941.2	7	0	0	0	0	0	2	0	1	1	2	1	1	1	0	0	2
2005-2006	31799	1	45	22598.5	8	1	0	0	0	0	0	0	2	0	0	0	0	0	0	0	0
2005-2006	31800	2	52	13225.4	7	0	0	0	0	1	0	1	1	0	0	0	0	0	0	0	0
2005-2006	31802	2	56	12415.8	6	0	1	0	0	0	0	0	1	1	1	0	1	1	0	0	1
2005-2006	31804	2	44	23461	7	0	0	0	0	0	0	0	2	0	1	0	0	0	0	0	1
2005-2006	31807	2	44	19099.6	6	0	1	0	0	1	3	1	2	0	2	0	0	1	0	0	2
2005-2006	31808	1	56	4714.39	6	0	1	0	0	1	0	0	2	0	0	1	0	1	0	0	0
2005-2006	31813	1	55	4459.59	6	0	1	0	0	0	1	1	2	2	1	0	0	0	0	0	1
2005-2006	31814	2	47	9084.78	6	0	1	1	1	1	0	0	2	1	1	0	0	1	1	1	1
2005-2006	31820	2	58	3803.48	3	0	1	0	0	0	1	1	1	0	1	1	0	0	0	0	1
2005-2006	31827	1	49	8264.01	4	0	1	0	1	0	2	1	1	2	1	0	1	1	0	0	1
2005-2006	31830	1	58	1332.17	8	1	0	0	0	0	1	0	1	0	1	0	0	0	0	0	1
2005-2006	31831	1	46	25318.2	7	0	0	0	0	0	0	0	1	0	2	0	0	0	0	0	2
2005-2006	31833	1	56	5519.82	7	0	0	0	0	0	1	0	0	0	1	0	0	0	0	0	1
2005-2006	31843	1	51	5879.74	8	1	0	0	0	1	2	0	2	2	1	0	0	1	1	0	1
2005-2006	31846	1	45	5263.45	8	1	0	0	0	1	0	0	2	0	2	1	0	1	0	0
2005-2006	31857	1	44	10857	9	1	2	0	0	0	0	1	2	1	0	0	0	0	0	0	0
2005-2006	31859	1	49	29673.8	6	0	1	1	1	0	0	0	2	0	1	0	0	0	1	0	1
2005-2006	31877	1	49	3041.05	6	0	1	0	0	0	2	1	2	2	1	1	0	1	0	0	1
2005-2006	31878	1	46	5356.97	5	0	1	0	0	0	1	0	2	2	1	0	0	0	1	0	1
2005-2006	31893	1	47	7640.93	9	1	2	0	0	0	0	0	2	0	0	0	0	1	0	0	0
2005-2006	31894	1	55	1588.73	9	1	2	0	0	1	1	0	2	0	2	0	1	1	0	0	2
2005-2006	31895	1	56	11971.7	7	0	0	0	0	0	0	0	2	1	1	0	0	0	0	0	1
2005-2006	31897	2	49	10309.1	5	0	1	1	1	0	0	0	2	0	2	0	1	1	0	0	2
2005-2006	31898	1	48	3655.51	5	0	1	0	0	0	0	1	2	2	0	0	0	0	0	0	0
2005-2006	31899	1	50	9646.01	7	0	0	0	0	0	0	0	0	0	0	0	1	1	0	0	0
2005-2006	31903	1	56	15553.8	5	0	1	0	0	1	0	0	2	0	0	0	1	0	0	0	0
2005-2006	31913	2	46	25123.4	6	0	1	0	0	0	0	0	2	2	0	0	0	0	0	0	0
2005-2006	31914	2	44	20037.9	7	0	0	0	0	0	0	0	1	1	0	0	0	0	0	0	0
2005-2006	31923	1	51	1943.87	6	0	1	0	0	0	2	0	1	1	2	0	0	1	0	0	2
2005-2006	31926	1	45	13575.8	8	1	0	0	0	1	0	0	1	0	2	0	0	1	0	0	2
2005-2006	31937	2	50	20037.9	8	1	0	0	0	0	0	0	2	1	2	0	1	1	0	1	2
2005-2006	31939	2	49	6464.6	5	0	1	0	0	0	2	1	2	2	2	0	0	1	0	0	2
2005-2006	31941	1	45	9831.22	7	0	0	0	0	0	0	0	1	1	2	0	0	1	0	0
2005-2006	31943	2	44	15682.9	6	0	1	0	0	0	0	1	2	0	2	0	0	0	0	0	2
2005-2006	31944	1	44	13412	6	0	1	0	1	1	0	1	2	2	1	0	1	1	0	1	1
2005-2006	31945	2	50	7672.84	6	0	1	0	0	1	0	0	0	2	1	0	1	0	0	0	1
2005-2006	31946	1	49	20718.8	7	0	0	0	0	1	0	0	1	0	0	0	1	1	0	0	0
2005-2006	31947	2	49	3788.08	8	1	0	1	0	1	2	1	1	0	2	0	0	1	0	0	2
2005-2006	31958	2	51	6621.9	8	1	0	0	0	0	2	1	2	2	1	0	0	0	0	0	1
2005-2006	31959	1	50	8110.77	7	0	0	0	1	1	2	0	2	0	2	0	0	0	1	0	2
2005-2006	31960	2	58	3803.48	8	1	0	0	0	0	1	0	0	1	1	0	1	0	0	0	1
2005-2006	31962	1	56	5426.85	7	0	0	0	0	1	1	1	1	2	1	0	0	1	0	0	1
2005-2006	31964	2	49	10309.1	7	0	0	1	1	1	0	0	2	1	2	1	1	1	0	1	2
2005-2006	31967	2	51	3414.81	8	1	0	0	0	0	2	1	1	1	2	0	0	0	0	0	2
2005-2006	31972	2	44	12695.3	5	0	1	0	0	0	0	0	1	2	0	0	0	1	0	0	0
2005-2006	31975	1	45	11117.4	8	1	0	0	0	0	0	1	2	1	2	0	0	0	1	0	2
2005-2006	31976	2	45	4754.39	5	0	1	0	0	0	2	0	1	0	1	0	0	1	0	0	1
2005-2006	31978	2	47	27595.8	7	0	0	1	0	1	0	0	2	1	2	0	0	0	0	0	2
2005-2006	31979	2	57	21528	7	0	0	0	0	0	0	1	2	0	0	0	0	0	0	0	0
2005-2006	31990	1	46	5821.02	4	0	1	0	0	1	2	1	1	1	0	0	1	1	0	0	0
2005-2006	31992	2	47	6427.38	8	1	0	0	0	0	0	0	2	1	1	0	0	1	0	0	1
2005-2006	31993	2	56	2842.55	7	0	0	0	0	0	2	1	2	2	0	0	0	1	0	0	0
2005-2006	31994	2	45	14540	7	0	0	0	0	0	2	0	2	2	0	0	0	1	0	0	0
2005-2006	31997	2	49	2842.55	7	0	0	0	0	0	2	0	2	2	2	0	1	1	0	0
2005-2006	32001	1	46	22642.3	8	1	0	0	1	0	3	0	2	2	1	0	1	0	0	0	1
2005-2006	32003	2	46	21457.8	8	1	0	0	0	1	0	1	1	0	2	0	0	1	0	0	2
2005-2006	32007	1	48	7024.61	8	1	0	0	0	0	0	0	1	0	1	0	0	0	0	0	1
2005-2006	32008	2	52	12542.1	7	0	0	0	0	0	3	0	1	0	0	0	1	0	0	0	0
2005-2006	32011	2	46	5134.79	9	1	2	0	0	0	2	0	2	1	2	0	1	1	0	0	2
2005-2006	32013	2	52	18998.1	6	0	1	0	0	0	0	0	2	0	0	0	0	0	0	0	0
2005-2006	32014	2	49	23767.5	6	0	1	0	0	1	0	1	2	0	1	0	0	1	0	0	1
2005-2006	32015	2	51	3414.81	6	0	1	0	0	0	2	1	2	2	0	0	0	0	0	0	0
2005-2006	32017	2	54	3905.07	8	1	0	0	0	0	1	0	0	0	1	0	0	0	0	0	1
2005-2006	32020	1	48	7289.05	5	0	1	0	0	0	0	1	2	2	1	0	0	0	0	0	1
2005-2006	32022	1	58	812.84	8	1	0	0	0	1	1	0	0	1	2	0	1	0	0	0	2
2005-2006	32024	1	44	18210.2	6	0	1	0	0	1	0	0	1	1	2	1	0	0	0	0	2
2005-2006	32030	2	44	5231.51	8	1	0	0	0	0	0	0	1	1	0	0	0	0	0	0	0
2005-2006	32035	2	53	3002.09	8	1	0	0	0	0	2	0	2	1	1	0	1	0	0	0	1
2005-2006	32036	1	54	24388.7	6	0	1	0	0	0	0	0	1	0	2	0	0	0	0	0	2
2005-2006	32038	1	56	1608.6	7	0	0	0	0	0	1	0	1	1	2	0	1	0	0	0	2
2005-2006	32039	2	46	4304.02	6	0	1	0	0	0	0	0	1	0	1	0	0	0	0	0	1
2005-2006	32042	2	52	3027.93	7	0	0	0	0	0	2	1	1	0	0	1	0	1	0	0	0
2005-2006	32044	2	51	6621.9	7	0	0	0	0	0	2	1	2	1	1	0	0	1	0	0	1
2005-2006	32045	2	52	6004.24	5	0	1	0	0	1	0	1	0	0	0	1	0	1	0	0	0
2005-2006	32059	2	52	4411.74	8	1	0	0	0	1	0	0	1	1	1	1	1	1	1	1
2005-2006	32061	1	55	12781.6	7	0	0	0	0	0	0	1	1	1	1	0	0	0	0	0	1
2005-2006	32062	1	57	1775.36	10	1	2	0	0	0	1	0	0	1	2	0	1	1	0	0	2
2005-2006	32066	1	51	1943.87	6	0	1	0	0	0	2	0	1	2	1	0	0	1	0	0	1
2005-2006	32068	2	48	7963.72	8	1	0	0	0	0	0	1	0	0	2	0	0	1	0	0	2
2005-2006	32071	1	48	5821.02	4	0	1	0	1	1	2	0	1	2	2	0	0	0	0	1	2
2005-2006	32075	2	44	7119.91	7	0	0	0	0	0	0	1	1	1	1	0	0	1	0	0	1
2005-2006	32079	1	55	20174.1	8	1	0	0	0	0	3	0	2	1	1	0	1	1	0	0	1
2005-2006	32082	2	49	2428.53	6	0	1	0	1	0	2	0	1	1	0	0	0	1	0	0	0
2005-2006	32084	2	50	9771.56	8	1	0	0	1	1	0	0	0	1	1	0	0	0	0	0	1
2005-2006	32086	1	56	5519.82	6	0	1	0	0	0	1	0	1	2	0	0	0	0	0	0	0
2005-2006	32093	1	46	5356.97	6	0	1	1	0	0	1	1	2	1	1	0	0	0	1	0	1
2005-2006	32094	1	46	26706.9	7	0	0	0	1	1	0	0	1	1	2	0	0	0	1	1	2
2005-2006	32099	1	50	2681.46	8	1	0	1	1	1	2	1	1	2	2	0	0	1	1	1	2
2005-2006	32107	1	46	23825.4	7	0	0	0	0	0	0	0	2	1	0	0	0	1	0	0	0
2005-2006	32110	2	55	2844.99	5	0	1	0	0	1	1	1	0	1	1	0	1	1	0	0	1
2005-2006	32112	1	48	20228.4	6	0	1	0	0	1	0	1	2	0	2	0	0	0	0	0	2
2005-2006	32113	2	58	1773.74	8	1	0	0	0	0	1	0	1	0	2	0	0	0	0	0	2
2005-2006	32114	2	53	7991.37	8	1	0	0	0	0	2	0	1	0	0	0	0	0	0	0	0
2005-2006	32118	1	49	19908.3	7	0	0	1	1	0	0	0	2	0	2	0	0	1	1	0	2
2005-2006	32120	2	46	13469.9	5	0	1	1	1	1	0	1	2	0	2	0	0	1	0	0
2005-2006	32127	2	53	29293.6	7	0	0	0	0	0	0	0	2	2	0	0	0	1	0	0	0
2005-2006	32129	2	44	9771.56	6	0	1	0	0	0	0	0	2	1	2	0	0	1	1	0	2
2005-2006	32136	1	49	29673.8	7	0	0	0	0	0	0	0	2	0	2	0	0	0	0	0	2
2005-2006	32138	1	50	26165	7	0	0	0	0	0	0	0	2	0	1	0	0	0	0	0	1
2005-2006	32140	1	51	4743.5	6	0	1	0	0	0	2	0	2	0	2	0	0	0	0	0	2
2005-2006	32143	1	51	5174.46	7	0	0	0	0	0	2	1	1	0	1	0	1	0	0	0	1
2005-2006	32153	1	46	26706.9	7	0	0	0	0	0	0	0	1	1	1	0	0	0	0	0	1
2005-2006	32154	1	51	3032.09	8	1	0	0	1	0	2	0	1	1	2	0	0	0	0	0	2
2005-2006	32156	2	49	7511.58	12	1	2	0	0	0	0	0	1	0	1	0	1	1	0	0
2005-2006	32163	2	55	5511.13	7	0	0	1	0	1	1	1	0	0	2	1	0	1	0	0	2
2005-2006	32165	1	58	5064.22	8	1	0	0	0	0	1	0	0	0	1	0	0	0	0	0	1
2005-2006	32167	1	49	12909.2	8	1	0	0	0	0	0	0	1	1	2	0	1	1	0	0	2
2005-2006	32168	1	53	6800.42	6	0	1	1	1	1	2	1	2	2	1	0	0	1	0	0	1
2005-2006	32175	2	52	16898	4	0	1	0	0	0	3	0	2	0	1	0	0	0	0	0	1
2005-2006	32179	2	58	3739.41	3	0	1	0	0	1	1	1	0	2	2	0	0	1	0	0	2
2005-2006	32181	1	57	3335.25	8	1	0	0	0	1	0	1	1	1	0	1	0	1	0	0	0
2005-2006	32193	1	57	13212.8	8	1	0	0	0	1	0	1	2	1	1	1	1	1	0	0	1
2005-2006	32194	1	46	4515.55	6	0	1	0	0	0	3	0	2	2	0	0	0	0	0	0
2005-2006	32197	2	55	5511.13	5	0	1	0	0	0	1	0	0	0	2	0	0	0	0	0	2
2005-2006	32200	2	55	2667.18	7	0	0	0	0	1	1	0	0	0	2	1	0	1	0	0	2
2005-2006	32201	2	54	23774.4	5	0	1	0	0	0	0	1	2	1	2	0	1	0	0	0	2
2005-2006	32202	1	45	5263.45	10	1	2	0	0	0	0	0	1	1	0	1	0	0	0	0	0
2005-2006	32204	1	56	5426.85	5	0	1	0	1	1	1	1	2	0	2	0	0	0	0	0	2
2005-2006	32207	1	50	7137.87	6	0	1	0	1	0	2	1	1	0	2	0	0	0	1	0
2005-2006	32211	2	55	27094.7	7	0	0	0	0	0	0	0	2	1	1	0	0	0	0	0	1
2005-2006	32212	2	49	22464.8	6	0	1	0	0	0	0	1	1	2	2	0	0	0	0	0	2
2005-2006	32214	1	47	10496.3	7	0	0	0	1	0	0	0	1	2	1	0	0	0	0	0	1
2005-2006	32216	1	49	29762.1	7	0	0	0	0	0	0	0	2	0	1	0	0	1	0	0	1
2005-2006	32220	2	54	10312.1	6	0	1	0	0	1	0	0	1	1	1	0	0	1	0	0	1
2005-2006	32226	2	52	5167.35	6	0	1	0	0	0	2	1	2	1	0	0	0	1	0	0	0
2005-2006	32229	2	48	2442.34	6	0	1	1	1	1	2	0	2	1	2	1	1	1	1	1	2
2005-2006	32230	1	50	23342	6	0	1	0	1	0	0	0	2	0	1	0	0	0	0	0	1
2005-2006	32239	2	53	20453.3	7	0	0	0	0	1	0	0	1	2	0	0	0	1	0	0	0
2005-2006	32245	1	44	12887.4	7	0	0	0	0	0	0	0	2	0	2	0	0	0	0	0	2
2005-2006	32254	1	54	16362.5	8	1	0	0	0	0	0	0	2	0	1	0	0	0	0	0	1
2005-2006	32256	2	45	2882.48	8	1	0	0	0	0	1	0	0	0	1	0	0	0	0	0	1
2005-2006	32265	2	50	15682.9	8	1	0	0	0	1	0	1	1	1	1	1	0	1	0	0	1
2005-2006	32267	1	56	7507.18	7	0	0	0	0	0	2	1	1	1	2	1	0	1	0	0	2
2005-2006	32268	2	46	8582.18	5	0	1	0	0	0	0	1	1	2	2	0	0	0	1	0	2
2005-2006	32270	2	44	22528.3	8	1	0	1	1	1	0	0	2	0	2	0	0	1	1	0	2
2005-2006	32271	1	49	6911.36	8	1	0	1	0	0	0	0	2	1	1	0	0	1	0	0	1
2005-2006	32272	2	44	7414.69	6	0	1	0	0	1	0	1	1	1	1	1	0	1	0	0	1
2005-2006	32279	2	44	13220.9	9	1	2	0	0	0	0	1	2	1	1	0	0	1	0	0	1
2005-2006	32283	2	57	1410.61	8	1	0	0	0	0	1	0	0	0	1	0	0	0	0	0	1
2005-2006	32290	2	48	23831.7	8	1	0	0	0	0	0	0	1	2	2	0	0	0	0	0	2
2005-2006	32294	2	49	13393.7	5	0	1	0	0	0	0	1	1	0	1	0	1	1	0	0	1
2005-2006	32295	1	44	17136.4	8	1	0	0	0	0	0	0	2	0	1	0	0	0	0	0	1
2005-2006	32296	1	44	18210.2	7	0	0	0	0	0	0	1	2	0	2	0	0	1	0	0	2
2005-2006	32298	1	47	16610.7	7	0	0	0	0	0	3	1	1	0	0	0	0	1	0	0	0
2005-2006	32300	2	45	4184.09	6	0	1	0	0	0	2	1	2	2	0	0	0	0	0	0	0
2005-2006	32312	2	46	5851.52	8	1	0	1	0	1	0	0	0	1	0	0	0	1	0	0	0
2005-2006	32316	2	46	7896.17	8	1	0	0	0	0	0	1	1	1	0	0	0	1	0	0	0
2005-2006	32321	2	54	2429.23	6	0	1	0	0	0	3	1	2	1	1	0	0	0	0	0	1
2005-2006	32327	2	46	10929.6	8	1	0	0	0	1	0	0	0	1	0	0	0	1	0	0
2005-2006	32328	2	50	7059.52	7	0	0	0	0	0	0	0	2	1	0	1	0	1	0	0	0
2005-2006	32333	1	47	24105	7	0	0	0	0	0	0	0	1	1	2	0	0	0	0	0	2
2005-2006	32334	2	46	23817	5	0	1	0	0	1	0	0	1	2	2	0	0	0	0	0	2
2005-2006	32335	1	56	27492.1	8	1	0	1	1	0	3	1	2	0	1	0	0	0	0	0
2005-2006	32342	1	55	22681.3	7	0	0	0	0	0	0	0	2	1	1	0	0	0	0	0	1
2005-2006	32343	2	45	2451.77	8	1	0	0	0	0	2	0	1	0	2	0	0	0	0	0	2
2005-2006	32350	1	49	3734.18	5	0	1	0	0	1	2	1	1	1	1	1	0	1	0	0	1
2005-2006	32355	2	56	762.26	10	1	2	0	0	0	1	0	0	2	2	0	1	0	0	0	2
2005-2006	32358	1	56	5519.82	8	1	0	0	0	0	1	0	0	2	0	0	0	0	0	0	0
2005-2006	32359	1	49	7928.76	8	1	0	0	0	0	2	0	2	0	2	0	0	1	0	0	2
2005-2006	32360	2	50	23461	7	0	0	0	0	0	0	0	1	2	0	0	0	0	0	0	0
2005-2006	32368	1	51	5058.28	5	0	1	0	0	0	2	0	2	0	1	0	1	1	0	0	1
2005-2006	32377	2	44	12695.3	8	1	0	0	0	0	0	1	1	1	0	0	0	1	0	0	0
2005-2006	32383	2	46	7963.72	8	1	0	0	0	1	0	1	1	0	1	0	0	1	0	0	1
2005-2006	32388	1	50	23342	7	0	0	1	0	0	3	1	1	2	1	0	0	0	0	0	1
2005-2006	32391	1	46	11629.3	7	0	0	0	0	0	0	1	1	1	2	0	0	0	0	0	2
2005-2006	32401	1	57	6888.91	5	0	1	0	1	1	1	0	1	0	1	0	0	1	0	0	1
2005-2006	32403	1	47	13624.3	8	1	0	0	0	1	0	1	1	1	0	0	0	1	0	1	0
2005-2006	32406	2	50	20037.9	8	1	0	0	0	0	0	0	2	1	0	0	0	0	0	0	0
2005-2006	32414	2	47	15597.4	8	1	0	0	0	1	0	0	1	0	0	1	1	1	0	0	0
2005-2006	32416	2	50	2466.59	8	1	0	0	0	0	0	1	0	1	1	1	0	1	0	0	1
2005-2006	32428	2	47	19267.9	8	1	0	0	0	0	0	0	1	1	0	0	0	1	0	0	0
2005-2006	32436	2	44	22528.3	7	0	0	0	0	0	0	0	1	2	0	0	0	0	0	0	0
2005-2006	32439	1	58	1773.74	6	0	1	0	0	0	1	0	0	0	0	0	0	1	0	0	0
2005-2006	32440	2	47	4727.6	8	1	0	0	0	0	0	0	1	0	2	1	0	0	0	0	2
2005-2006	32442	1	56	1608.6	7	0	0	0	0	0	1	1	0	1	0	0	0	1	0	0	0
2005-2006	32443	1	44	13412	8	1	0	0	0	1	0	1	2	0	2	0	1	1	0	0	2
2005-2006	32444	1	56	6409.43	10	1	2	0	0	1	0	1	0	1	1	0	1	1	0	0	1
2005-2006	32447	2	50	15693.4	8	1	0	0	0	0	0	0	2	1	1	0	0	0	0	0	1
2005-2006	32452	2	49	10309.1	8	1	0	0	0	0	0	0	2	1	1	0	0	1	0	0	1
2005-2006	32453	2	45	2451.77	12	1	2	0	0	0	2	1	1	0	2	0	1	0	0	0	2
2005-2006	32455	2	46	5851.52	10	1	2	0	0	1	0	0	2	0	0	0	0	1	0	0	0
2005-2006	32459	2	47	10917.9	6	0	1	0	0	0	0	1	2	2	0	0	0	1	0	0	0
2005-2006	32463	1	51	5174.46	4	0	1	0	0	0	2	0	1	0	2	0	0	1	0	0
2005-2006	32467	1	46	26706.9	6	0	1	0	0	0	0	0	1	0	0	0	0	0	0	0	0
2005-2006	32470	2	52	18923.4	7	0	0	0	0	0	3	0	1	0	0	0	0	0	0	0
2005-2006	32477	2	56	5512.18	7	0	0	0	0	1	2	1	2	0	1	0	0	0	0	0	1
2005-2006	32481	2	44	15682.9	7	0	0	0	0	0	0	1	1	2	0	0	0	1	0	0	0
2005-2006	32483	1	54	4891.99	8	1	0	0	0	0	1	0	0	1	1	0	0	0	0	0	1
2005-2006	32488	2	52	18998.1	7	0	0	0	0	0	0	0	2	0	2	0	0	0	0	0	2
2005-2006	32489	1	47	16172.2	7	0	0	1	0	1	0	0	1	0	2	0	0	1	0	0	2
2005-2006	32497	2	44	9174.19	8	1	0	0	0	0	0	1	1	1	0	0	0	1	0	0	0
2005-2006	32504	1	47	6575.91	5	0	1	0	0	0	2	0	2	1	1	0	0	1	0	0	1
2005-2006	32517	2	47	7719.69	8	1	0	0	1	0	0	1	2	2	0	0	0	0	1	0	0
2005-2006	32521	1	50	8613.74	6	0	1	0	0	0	0	0	1	2	0	0	0	0	0	0	0
2005-2006	32526	1	54	24461.4	7	0	0	0	0	0	0	0	2	1	0	0	0	0	1	1	0
2005-2006	32530	1	49	16771.9	7	0	0	0	0	1	0	0	2	1	0	0	1	1	0	0	0
2005-2006	32531	2	55	27094.7	8	1	0	0	0	0	0	1	2	2	1	0	0	1	0	0	1
2005-2006	32540	2	51	3414.81	4	0	1	0	0	0	2	0	1	0	2	0	0	1	0	0	2
2005-2006	32548	2	46	16855.4	8	1	0	0	1	1	0	0	1	1	0	1	0	1	0	0	0
2005-2006	32550	2	44	20037.9	8	1	0	0	0	0	0	0	1	0	0	0	0	1	0	0	0
2005-2006	32551	1	52	6114.98	2	0	1	0	0	0	2	0	2	0	0	0	0	0	0	0	0
2005-2006	32556	2	56	17782.1	7	0	0	0	0	0	0	1	2	1	1	0	0	1	1	0	1
2005-2006	32564	1	49	5174.46	8	1	0	0	0	0	2	1	1	2	2	0	0	0	0	0	2
2005-2006	32565	1	46	4207.94	8	1	0	0	0	0	1	1	1	0	0	0	0	0	0	0	0
2005-2006	32566	2	52	5167.35	7	0	0	0	0	0	2	0	1	0	2	0	0	1	0	0	2
2005-2006	32573	2	51	5827.6	5	0	1	0	0	0	2	1	2	0	1	0	0	0	0	0	1
2005-2006	32574	1	49	5174.46	4	0	1	1	1	1	2	1	2	2	0	1	1	1	0	1	0
2005-2006	32577	1	44	18210.2	8	1	0	0	0	0	0	1	2	2	2	0	0	0	0	0	2
2005-2006	32581	1	49	9326.35	6	0	1	0	0	1	0	1	1	0	2	0	0	1	0	0	2
2005-2006	32586	1	49	20718.8	8	1	0	0	1	0	0	0	2	0	1	0	0	1	1	0	1
2005-2006	32588	1	55	15171.8	8	1	0	0	0	0	0	0	2	0	0	0	0	0	0	0	0
2005-2006	32591	1	51	5058.28	8	1	0	0	0	0	2	0	1	0	2	0	0	0	0	0	2
2005-2006	32592	2	46	22412.7	7	0	0	0	0	0	0	0	1	0	1	0	0	0	0	0	1
2005-2006	32597	1	47	4753.64	5	0	1	0	0	0	1	1	2	0	1	0	0	0	1	0	1
2005-2006	32599	2	46	25123.4	8	1	0	0	0	0	0	0	1	1	0	0	0	1	0	0	0
2005-2006	32601	2	44	11049.9	4	0	1	1	1	1	0	0	1	2	2	0	1	1	0	0	2
2005-2006	32609	1	55	4536	9	1	2	0	0	0	1	1	1	0	2	0	0	0	0	0	2
2005-2006	32615	1	57	4267.49	7	0	0	0	1	1	1	1	0	2	1	1	1	1	0	0	1
2005-2006	32618	2	58	1665.21	8	1	0	0	1	1	1	0	2	0	1	0	0	1	1	0
2005-2006	32619	1	57	7615.07	6	0	1	0	0	0	1	0	0	0	1	0	0	1	0	0	1
2005-2006	32620	2	46	5039.35	7	0	0	0	1	0	1	0	0	0	0	0	0	0	0	1	0
2005-2006	32624	2	49	13393.7	6	0	1	0	0	0	0	0	2	1	1	0	1	0	0	0	1
2005-2006	32627	2	55	13225.1	9	1	2	0	0	0	0	1	2	1	0	0	0	0	0	0	0
2005-2006	32629	2	47	15597.4	5	0	1	0	0	0	0	0	1	0	0	0	0	1	0	0	0
2005-2006	32630	2	53	15780	7	0	0	0	0	0	3	0	2	1	0	0	0	0	0	0	0
2005-2006	32632	2	44	22528.3	6	0	1	1	1	1	0	1	1	2	1	0	0	1	0	0	1
2005-2006	32636	2	57	9407.27	8	1	0	0	0	0	3	0	2	0	0	0	0	0	0	0	0
2005-2006	32641	2	58	3803.48	8	1	0	0	0	0	1	0	2	1	1	0	1	0	0	0	1
2005-2006	32644	1	44	2109.43	7	0	0	0	0	0	0	0	0	1	2	0	0	1	0	0	2
2005-2006	32663	1	48	9291.4	5	0	1	0	0	1	0	0	1	2	2	0	1	1	1	0	2
2005-2006	32666	2	49	5519.3	4	0	1	0	0	0	0	0	1	0	1	1	0	0	0	0	1
2005-2006	32677	1	56	5426.85	6	0	1	0	0	1	1	1	2	0	2	0	1	1	0	0	2
2005-2006	32681	2	54	9378.13	6	0	1	1	1	1	0	1	2	0	1	0	0	1	1	0	1
2005-2006	32684	2	45	2563.21	5	0	1	0	1	1	2	1	1	2	2	1	0	1	0	0	2
2005-2006	32687	2	48	13469.9	4	0	1	0	0	1	0	1	0	0	1	0	1	0	0	0	1
2005-2006	32688	2	51	3414.81	7	0	0	0	0	0	2	1	1	2	2	0	0	1	0	0	2
2005-2006	32690	1	45	22665.8	9	1	2	0	1	1	0	1	2	0	1	0	0	1	1	1	1
2005-2006	32691	1	45	6164.93	7	0	0	0	0	1	2	1	1	2	0	0	0	0	0	0	0
2005-2006	32694	2	50	7414.69	6	0	1	1	0	1	0	1	1	0	1	1	1	1	0	0
2005-2006	32696	1	51	3041.05	8	1	0	0	0	0	2	0	2	2	1	0	1	1	0	0
2005-2006	32697	2	44	15069.5	7	0	0	0	0	0	0	0	1	1	2	1	0	0	0	0	2
2005-2006	32703	2	45	6906.5	6	0	1	0	0	0	0	0	2	1	1	1	0	1	1	0	1
2005-2006	32706	2	58	5064.22	7	0	0	0	0	1	1	0	1	2	1	0	0	0	0	0	1
2005-2006	32708	1	51	5879.74	7	0	0	0	0	0	2	0	1	0	2	0	0	1	0	0	2
2005-2006	32709	2	57	10507.9	5	0	1	0	1	0	0	0	2	0	2	1	0	1	1	0	2
2005-2006	32710	1	55	7014.64	5	0	1	0	0	0	3	1	1	0	1	0	1	1	0	0	1
2005-2006	32711	2	58	1332.17	6	0	1	0	0	1	1	1	0	0	2	0	0	0	0	0	2
2005-2006	32713	1	54	21834.2	7	0	0	1	0	0	3	1	2	0	1	0	0	0	0	0	1
2005-2006	32716	2	55	2667.18	8	1	0	1	1	1	1	1	1	0	2	0	1	0	1	0	2
2005-2006	32717	1	55	4103.45	8	1	0	0	0	0	1	0	1	0	1	0	0	0	0	0	1
2005-2006	32727	2	51	2189.23	6	0	1	0	0	0	2	1	1	0	1	0	0	0	0	0
2005-2006	32729	2	44	7059.52	8	1	0	0	0	0	0	1	1	0	1	1	0	1	0	0	1
2005-2006	32732	2	52	13225.4	8	1	0	0	0	0	0	1	2	1	1	0	0	0	1	0	1
2005-2006	32733	2	48	23808.6	7	0	0	0	0	0	0	0	2	1	0	0	0	0	1	1	0
2005-2006	32742	1	45	9084.78	8	1	0	0	1	1	0	0	1	2	0	0	0	0	0	0	0
2005-2006	32743	1	58	8141.46	4	0	1	0	0	0	3	0	0	0	0	0	1	0	1	0	0
2005-2006	32745	2	49	20090.5	7	0	0	0	0	0	3	1	1	2	0	0	0	0	0	0	0
2005-2006	32749	2	46	21401.4	4	0	1	0	0	1	0	0	2	2	2	0	0	0	0	0	2
2005-2006	32756	1	45	15161.5	7	0	0	0	1	1	0	0	1	1	2	0	0	0	0	0	2
2005-2006	32761	1	52	5220.81	12	1	2	0	0	0	0	1	2	1	1	1	0	1	0	0	1
2005-2006	32770	1	44	17136.4	6	0	1	0	0	1	3	0	1	0	1	0	1	1	0	0
2005-2006	32771	2	57	7480.44	8	1	0	0	0	0	2	0	2	0	2	0	0	0	0	0	2
2005-2006	32775	2	49	2428.53	6	0	1	1	1	1	2	1	0	1	2	0	1	0	1	1	2
2005-2006	32784	1	51	6012.5	8	1	0	0	1	0	0	1	0	1	2	1	0	1	0	0
2005-2006	32792	2	54	2081.63	7	0	0	0	1	1	1	1	0	0	2	0	1	1	1	0
2005-2006	32804	2	44	5231.51	6	0	1	0	0	0	0	0	1	1	1	1	0	1	0	0	1
2005-2006	32808	1	58	5160.14	5	0	1	0	0	1	3	1	2	0	1	1	1	1	0	0
2005-2006	32812	1	56	8530.41	4	0	1	1	0	1	2	0	1	2	0	0	0	1	0	0	0
2005-2006	32813	2	55	5989.44	6	0	1	0	0	0	1	1	1	2	2	0	1	1	0	0	2
2005-2006	32817	1	44	13412	8	1	0	0	0	0	0	0	2	1	0	0	0	1	0	0	0
2005-2006	32821	2	49	16545.7	7	0	0	0	1	1	0	0	2	0	2	0	1	1	1	1	2
2005-2006	32832	1	44	10857	8	1	0	0	0	1	0	0	1	1	0	0	0	0	0	1	0
2005-2006	32842	2	44	22528.3	7	0	0	0	0	0	0	0	2	1	0	0	0	0	0	0	0
2005-2006	32855	1	48	4361.1	5	0	1	0	0	0	2	1	1	0	1	1	1	0	0	0	1
2005-2006	32857	1	55	7009.99	7	0	0	0	0	1	2	1	1	2	1	0	0	0	0	0	1
2005-2006	32858	2	47	11964.8	7	0	0	0	0	1	0	1	1	2	1	0	0	1	0	0	1
2005-2006	32859	1	46	10566.2	7	0	0	1	0	0	0	1	2	2	0	0	0	0	0	0	0
2005-2006	32868	2	50	8635.38	8	1	0	0	1	0	3	1	1	2	2	0	0	1	1	0	2
2005-2006	32875	2	50	7351.79	6	0	1	0	0	0	0	1	1	0	1	0	0	1	0	0	1
2005-2006	32877	1	50	7137.87	6	0	1	0	1	1	2	0	2	1	1	1	1	1	0	1
2005-2006	32880	1	49	4743.5	5	0	1	0	0	0	2	0	1	1	2	0	1	1	1	1	2
2005-2006	32885	1	44	19208.9	6	0	1	0	0	0	0	0	2	1	1	0	0	0	0	0	1
2005-2006	32891	1	51	5174.46	6	0	1	0	0	0	2	0	1	0	2	0	1	1	0	0	2
2005-2006	32897	1	48	21401.4	6	0	1	0	0	0	0	1	1	2	0	0	0	0	0	0	0
2005-2006	32908	2	58	3031.17	6	0	1	1	0	1	2	1	1	2	2	0	0	1	0	0	2
2005-2006	32917	1	49	8264.01	6	0	1	0	0	0	2	1	2	0	2	0	0	1	1	0	2
2005-2006	32918	2	54	3789.17	5	0	1	1	1	1	2	1	1	2	2	1	1	1	0	1	2
2005-2006	32924	1	49	8095.08	5	0	1	0	0	1	2	1	0	2	2	0	1	0	0	0	2
2005-2006	32925	1	57	6092.05	7	0	0	0	0	0	1	0	1	2	1	0	0	0	0	0	1
2005-2006	32926	2	51	9293.28	6	0	1	0	0	0	0	0	2	1	1	0	1	1	0	0	1
2005-2006	32932	1	58	8249.2	9	1	2	0	0	0	0	0	0	0	0	0	0	1	0	0	0
2005-2006	32938	1	49	12120	7	0	0	0	0	1	0	0	1	1	1	0	0	1	0	0	1
2005-2006	32941	2	54	4301.22	6	0	1	0	1	1	1	1	2	1	2	0	0	0	1	0	2
2005-2006	32943	1	55	3614.95	7	0	0	1	0	1	2	0	1	2	0	0	0	1	0	0	0
2005-2006	32947	2	47	26161	6	0	1	0	0	0	0	0	2	2	0	0	0	0	0	0	0
2005-2006	32950	1	47	6575.91	6	0	1	0	0	0	2	0	1	2	0	0	0	1	0	0	0
2005-2006	32952	2	52	10706	10	1	2	1	1	1	0	1	2	1	0	0	0	1	1	1	0
2005-2006	32954	2	50	9554.01	9	1	2	0	0	0	0	1	1	1	2	0	1	1	0	0	2
2005-2006	32958	2	52	18941.7	7	0	0	0	0	0	0	0	2	1	0	0	0	0	0	0	0
2005-2006	32959	2	54	7347.84	8	1	0	0	0	0	2	1	2	2	2	0	0	1	0	0	2
2005-2006	32960	1	52	5977.68	5	0	1	0	0	1	2	0	1	0	2	0	0	1	0	0	2
2005-2006	32962	1	45	22598.5	7	0	0	0	0	0	0	0	2	0	2	0	0	1	0	0	2
2005-2006	32965	2	57	4840.41	6	0	1	0	0	0	1	0	2	1	1	0	0	0	0	0	1
2005-2006	32969	1	51	2386.93	5	0	1	0	0	0	2	0	1	0	1	0	0	0	0	0	1
2005-2006	32972	1	55	1588.73	3	0	1	0	0	0	1	0	1	0	0	1	1	1	0	0	0
2005-2006	32979	2	44	20037.9	6	0	1	0	0	0	0	0	1	1	1	0	0	0	0	0	1
2005-2006	32980	1	58	3803.48	6	0	1	0	0	0	1	1	2	2	2	0	0	0	0	0	2
2005-2006	32984	2	54	2429.23	7	0	0	1	0	0	2	1	1	2	0	0	1	1	0	0	0
2005-2006	32986	1	51	5058.28	6	0	1	0	0	0	2	0	2	0	2	0	0	0	0	0	2
2005-2006	32989	1	56	1933.32	9	1	2	0	0	0	1	0	0	0	1	0	1	1	0	0	1
2005-2006	32991	2	49	16545.7	8	1	0	0	1	0	0	0	2	1	2	0	0	0	0	0	2
2005-2006	32997	1	52	6114.98	5	0	1	0	0	0	2	0	2	0	0	0	0	0	0	0	0
2005-2006	33001	1	45	2481.65	11	1	2	0	0	1	0	0	1	0	0	0	1	1	0	0	0
2005-2006	33002	2	50	15682.9	8	1	0	0	0	0	0	1	1	0	0	0	0	0	0	0	0
2005-2006	33004	1	45	11117.4	7	0	0	0	0	0	0	1	1	2	2	0	0	1	0	0
2005-2006	33005	2	47	27678	8	1	0	0	0	1	0	0	2	0	2	0	0	0	0	0	2
2005-2006	33006	2	46	5851.52	8	1	0	0	0	0	0	0	2	0	2	0	0	1	0	0	2
2005-2006	33007	2	57	4840.41	5	0	1	0	0	1	1	0	2	0	1	0	1	0	0	0	1
2005-2006	33012	1	54	21757.4	8	1	0	0	0	0	0	0	2	0	0	0	0	0	0	0
2005-2006	33047	2	53	24909.3	6	0	1	0	0	1	3	0	2	1	2	0	0	1	0	0	2
2005-2006	33050	2	56	2842.55	6	0	1	0	0	0	2	1	1	0	2	1	0	1	0	0	2
2005-2006	33061	1	52	6948.46	6	0	1	0	0	0	2	0	2	0	0	0	0	0	0	0	0
2005-2006	33069	2	46	2758.92	8	1	0	0	0	0	0	0	0	0	0	0	0	1	0	0	0
2005-2006	33071	2	49	9375.42	7	0	0	0	0	0	0	0	1	0	2	0	1	1	0	0	2
2005-2006	33073	1	44	19208.9	5	0	1	0	1	1	0	0	2	0	1	1	0	0	1	0	1
2005-2006	33076	1	53	5000.16	8	1	0	0	0	1	1	0	0	1	1	0	1	1	0	0	1
2005-2006	33077	1	48	9282.79	8	1	0	0	0	0	0	0	2	1	1	1	1	0	0	0	1
2005-2006	33080	2	48	22592.5	8	1	0	0	0	0	0	0	2	0	1	0	1	1	0	0	1
2005-2006	33081	2	56	9845.78	9	1	2	0	0	1	0	0	1	0	1	0	0	0	0	0	1
2005-2006	33086	1	55	20174.1	8	1	0	0	0	1	0	0	2	1	1	0	0	0	0	0	1
2005-2006	33088	2	55	30371.6	6	0	1	0	0	0	0	0	2	0	0	0	0	0	0	0	0
2005-2006	33093	2	46	10929.6	9	1	2	0	1	0	0	0	1	0	2	0	1	1	0	0	2
2005-2006	33096	1	51	2386.93	8	1	0	0	0	0	2	1	2	0	0	0	0	1	0	0	0
2005-2006	33099	1	56	27600.7	8	1	0	0	0	0	0	1	2	0	1	0	0	0	0	0	1
2005-2006	33107	1	49	8264.01	5	0	1	0	0	1	2	0	2	0	2	0	0	1	0	0	2
2005-2006	33108	1	55	7168.27	6	0	1	1	1	1	0	0	1	0	0	0	0	1	0	0	0
2005-2006	33114	2	44	7990.51	6	0	1	0	0	1	0	0	2	1	1	0	1	1	0	0	1
2005-2006	33117	2	51	5827.6	6	0	1	0	0	1	2	1	2	0	1	0	0	1	1	0	1
2005-2006	33121	1	50	7137.87	7	0	0	0	0	0	2	1	1	2	0	0	0	0	0	0	0
2005-2006	33123	1	47	24176.8	5	0	1	1	0	1	0	0	2	2	2	0	1	0	1	0	2
2005-2006	33126	2	46	22412.7	7	0	0	0	0	0	0	1	2	2	0	0	0	1	0	0
2005-2006	33134	2	57	4840.41	6	0	1	0	0	0	1	0	2	1	1	0	0	0	0	0	1
2005-2006	33140	1	46	9845.78	6	0	1	0	1	1	3	0	0	1	2	0	0	1	1	0	2
2005-2006	33144	2	52	16898	7	0	0	0	0	0	0	0	2	0	2	0	0	0	0	0	2
2005-2006	33153	2	44	5448.1	6	0	1	0	0	1	0	0	2	0	1	1	1	1	0	0	1
2005-2006	33154	1	56	5519.82	5	0	1	0	0	0	1	0	1	2	2	0	1	1	0	0	2
2005-2006	33162	1	56	5519.82	4	0	1	0	1	0	1	0	1	0	2	0	0	1	0	0	2
2005-2006	33168	2	44	7700.62	9	1	2	0	0	1	0	1	1	2	1	0	0	0	0	0	1
2005-2006	33170	1	58	3440.78	8	1	0	0	0	0	1	0	1	1	1	0	0	0	0	0	1
2005-2006	33177	2	52	18941.7	8	1	0	0	0	0	0	0	2	0	0	0	0	0	0	0	0
2005-2006	33178	2	51	21362	7	0	0	0	0	0	0	0	1	1	1	0	0	1	0	0	1
2005-2006	33181	1	57	13212.2	7	0	0	0	0	0	3	0	2	0	1	0	1	1	0	0	1
2005-2006	33182	1	46	4575.3	8	1	0	0	1	1	0	1	1	1	2	1	1	1	1	1	2
2005-2006	33184	1	53	1068.58	6	0	1	0	0	0	1	0	0	0	1	0	0	1	1	0	1
2005-2006	33187	1	49	8095.08	6	0	1	0	0	0	2	0	2	0	2	0	1	1	0	0	2
2005-2006	33191	1	45	8331.19	6	0	1	1	0	1	3	0	1	2	0	0	0	0	0	0	0
2005-2006	33192	2	49	10318.7	4	0	1	0	0	0	0	1	2	2	2	0	0	1	0	0	2
2005-2006	33197	2	46	7963.72	9	1	2	0	0	1	0	1	2	1	1	0	1	0	0	0	1
2005-2006	33200	2	49	6599.5	3	0	1	0	0	1	2	1	1	2	2	0	0	1	0	0	2
2005-2006	33201	2	52	9309.37	5	0	1	0	0	0	0	1	2	0	1	1	1	1	0	0	1
2005-2006	33202	1	53	23631.9	7	0	0	0	1	1	0	0	2	1	2	0	0	1	0	0	2
2005-2006	33207	1	56	19214.1	7	0	0	0	1	1	0	1	1	2	0	0	0	1	0	0	0
2005-2006	33209	1	55	1985.92	8	1	0	0	0	1	1	0	0	0	1	1	1	1	0	0	1
2005-2006	33213	2	51	6621.9	4	0	1	0	0	0	2	1	2	1	0	0	0	0	0	0	0
2005-2006	33214	1	51	1943.87	6	0	1	1	0	0	2	0	2	1	1	0	0	1	1	0	1
2005-2006	33221	1	53	5000.16	3	0	1	0	0	0	1	0	0	0	2	0	1	1	0	0	2
2005-2006	33223	2	53	27770.5	8	1	0	0	0	1	0	1	1	0	1	0	0	1	0	0	1
2005-2006	33228	2	44	8623.46	10	1	2	1	1	1	0	1	1	0	2	0	0	1	0	0	2
2005-2006	33230	1	47	6575.91	8	1	0	0	1	1	2	0	1	2	2	0	0	0	0	0	2
2005-2006	33235	1	55	15171.8	7	0	0	1	1	1	0	0	2	2	1	0	0	0	0	0	1
2005-2006	33236	2	47	19267.9	7	0	0	1	0	1	0	0	2	1	1	1	1	1	0	0	1
2005-2006	33240	2	53	27770.5	6	0	1	0	0	0	0	0	2	0	1	0	0	0	0	0	1
2005-2006	33246	2	56	10050.6	8	1	0	0	0	0	0	0	2	0	2	0	0	1	0	0	2
2005-2006	33247	2	56	17835	5	0	1	0	0	0	0	0	2	0	1	0	0	1	0	0	1
2005-2006	33260	2	51	7297.29	7	0	0	0	0	0	0	1	1	1	1	0	0	1	1	0	1
2005-2006	33261	1	46	23825.4	6	0	1	0	0	1	0	0	1	1	1	0	0	1	0	0	1
2005-2006	33263	1	57	1301.93	5	0	1	0	0	0	1	0	0	2	0	0	0	0	0	0	0
2005-2006	33265	1	47	5614.33	8	1	0	0	0	0	0	1	2	1	1	0	0	0	0	0	1
2005-2006	33268	1	46	18647.2	7	0	0	0	1	1	0	0	2	0	2	0	0	0	1	0
2005-2006	33271	2	49	2428.53	8	1	0	0	0	0	2	1	0	1	0	0	0	1	0	0	0
2005-2006	33274	2	54	7347.84	6	0	1	0	0	0	2	0	1	0	0	0	1	1	0	0	0
2005-2006	33275	1	51	5174.46	6	0	1	0	0	0	2	0	2	0	2	0	0	1	0	0	2
2005-2006	33277	1	55	4621.91	6	0	1	0	0	1	2	0	0	1	2	1	1	1	0	0	2
2005-2006	33283	2	53	27770.5	8	1	0	0	0	0	0	1	1	0	0	0	0	0	0	0	0
2005-2006	33284	2	50	6514.36	5	0	1	0	0	0	2	1	2	0	2	1	1	1	0	0	2
2005-2006	33285	2	46	5851.52	7	0	0	1	1	0	0	0	0	0	0	0	0	1	1	1	0
2005-2006	33287	2	45	5120.11	2	0	1	0	0	0	2	1	2	1	1	1	0	1	1	0	1
2005-2006	33290	2	46	5851.52	9	1	2	0	0	0	0	0	0	0	0	1	0	0	0	0	0
2005-2006	33291	2	50	3847.98	9	1	2	0	0	0	0	0	2	1	0	1	0	0	0	0	0
2005-2006	33294	1	51	3032.09	5	0	1	1	0	0	2	1	2	1	2	1	1	1	0	0	2
2005-2006	33300	2	57	4758.88	6	0	1	0	0	0	1	0	1	1	0	0	0	0	0	0	0
2005-2006	33302	2	54	21537.9	5	0	1	0	0	0	0	0	2	0	2	0	0	0	0	0	2
2005-2006	33307	2	54	6586.21	2	0	1	0	0	0	2	1	1	0	2	0	1	1	0	0	2
2005-2006	33316	2	53	5018.45	8	1	0	0	0	1	0	0	1	1	0	1	0	1	0	1	0
2005-2006	33319	2	51	6621.9	7	0	0	0	0	0	2	0	1	2	1	0	0	0	0	0	1
2005-2006	33320	2	58	5160.14	8	1	0	0	0	0	2	1	1	0	0	0	1	1	0	0	0
2005-2006	33321	2	50	15693.4	7	0	0	0	0	0	0	0	2	0	1	0	0	1	0	0	1
2005-2006	33324	2	53	2511.45	7	0	0	0	0	0	1	1	0	2	1	0	0	0	0	0	1
2005-2006	33328	1	52	8095.08	6	0	1	0	0	1	2	1	1	2	0	0	1	1	0	0	0
2005-2006	33329	2	44	20037.9	8	1	0	0	0	1	0	1	2	2	0	0	0	1	0	0	0
2005-2006	33331	1	56	8530.41	8	1	0	0	0	1	2	1	1	2	2	0	0	1	0	0	2
2005-2006	33335	1	46	23825.4	7	0	0	0	0	0	0	0	1	1	2	0	0	0	0	0	2
2005-2006	33337	2	49	2842.55	7	0	0	0	1	1	2	1	0	0	2	1	1	1	1	1	2
2005-2006	33338	1	45	7163.38	9	1	2	0	0	0	0	0	2	0	1	0	0	1	0	0	1
2005-2006	33345	2	55	30371.6	5	0	1	0	0	0	0	1	2	1	2	0	0	1	0	0	2
2005-2006	33346	2	54	2081.63	7	0	0	0	0	1	1	1	1	1	2	0	1	1	0	0	2
2005-2006	33347	2	57	4840.41	7	0	0	0	0	0	1	0	1	0	0	0	0	0	0	0	0
2005-2006	33356	2	57	2162.93	7	0	0	0	0	0	1	0	1	0	1	0	0	1	0	0	1
2005-2006	33357	2	54	4674.52	6	0	1	0	0	1	1	0	2	0	0	0	0	1	0	0	0
2005-2006	33362	1	49	29762.1	7	0	0	0	0	0	0	0	1	0	1	0	0	0	0	0	1
2005-2006	33363	2	48	23902.7	6	0	1	0	0	0	0	0	2	0	1	0	0	1	0	0	1
2005-2006	33364	1	58	3803.48	6	0	1	0	0	0	1	0	0	2	2	0	0	1	0	0	2
2005-2006	33365	2	55	6092.05	5	0	1	0	0	0	1	1	0	2	1	0	0	0	0	0	1
2005-2006	33370	1	51	3740.55	6	0	1	0	0	0	1	0	1	0	0	0	0	0	0	0	0
2005-2006	33374	2	56	4753.24	7	0	0	0	0	0	1	0	2	0	1	0	1	0	0	0	1
2005-2006	33377	1	50	8110.77	9	1	2	0	0	0	2	0	2	0	0	0	0	1	0	0	0
2005-2006	33383	1	55	7624.07	4	0	1	0	1	0	3	0	1	2	0	0	0	1	0	0	0
2005-2006	33385	1	57	21206	8	1	0	1	0	0	0	0	2	1	1	0	0	0	0	0	1
2005-2006	33387	1	46	23825.4	7	0	0	0	0	0	0	0	1	1	2	0	0	0	0	0	2
2005-2006	33390	1	51	8095.08	5	0	1	0	0	0	2	1	1	1	1	0	0	1	0	0	1
2005-2006	33400	2	44	15069.5	7	0	0	0	0	0	0	0	2	0	1	0	0	0	0	0	1
2005-2006	33406	2	48	23902.7	6	0	1	0	0	0	0	1	2	1	1	0	0	0	0	0	1
2005-2006	33410	2	46	10939.8	7	0	0	0	0	0	0	0	2	1	0	0	0	0	0	0	0
2005-2006	33416	1	46	11618.5	7	0	0	0	0	1	0	0	0	1	2	0	0	1	0	0	2
2005-2006	33419	1	53	2335.08	8	1	0	0	0	0	1	0	0	0	2	0	1	1	0	0	2
2005-2006	33420	2	50	13220.9	8	1	0	0	0	1	0	0	2	0	1	0	1	1	0	0	1
2005-2006	33425	2	51	5827.6	6	0	1	0	1	0	2	1	1	0	1	0	0	1	0	0	1
2005-2006	33426	1	45	8331.19	3	0	1	1	1	1	0	0	2	2	1	0	0	1	0	0	1
2005-2006	33428	1	45	15161.5	9	1	2	0	0	0	0	0	0	1	1	0	0	1	0	0	1
2005-2006	33430	2	54	7347.84	4	0	1	0	0	0	2	1	2	0	1	0	0	1	0	0	1
2005-2006	33437	1	47	8886.58	7	0	0	0	0	0	3	0	2	2	1	0	0	0	0	0	1
2005-2006	33450	2	47	18514.2	8	1	0	1	0	0	0	0	1	1	2	0	0	0	0	0	2
2005-2006	33451	1	44	5954.5	6	0	1	0	0	1	2	1	2	0	2	0	0	0	0	0	2
2005-2006	33452	2	50	20867.5	8	1	0	0	0	0	0	0	2	1	1	0	0	0	0	0	1
2005-2006	33454	1	55	2845.76	7	0	0	0	0	0	2	0	1	1	1	0	1	1	0	0	1
2005-2006	33457	1	58	812.84	6	0	1	0	0	0	1	0	0	1	1	0	0	0	0	0	1
2005-2006	33464	1	58	5064.22	6	0	1	0	0	0	1	0	1	0	1	0	0	0	0	0	1
2005-2006	33467	2	50	15693.4	6	0	1	0	0	1	0	0	1	0	2	1	1	0	0	0	2
2005-2006	33469	1	45	22598.5	7	0	0	0	0	0	0	0	2	0	1	0	0	0	0	0	1
2005-2006	33474	1	44	7599.78	5	0	1	1	0	0	0	1	2	2	0	0	0	0	0	0	0
2005-2006	33476	2	47	26161	5	0	1	0	0	0	0	0	2	0	2	0	0	0	0	0	2
2005-2006	33478	2	52	10706	6	0	1	0	0	0	0	0	2	0	0	0	0	1	0	0	0
2005-2006	33483	2	51	3414.81	8	1	0	0	0	0	2	0	1	0	2	0	1	1	0	0	2
2005-2006	33485	1	56	5426.85	6	0	1	0	0	0	1	0	0	0	1	0	0	0	0	0	1
2005-2006	33490	2	51	4366.03	9	1	2	0	0	0	2	1	2	0	2	1	1	0	0	0	2
2005-2006	33492	2	49	6464.6	8	1	0	0	1	1	2	1	1	0	2	0	0	1	1	0	2
2005-2006	33496	1	53	25002.2	6	0	1	0	1	1	0	0	2	0	2	0	0	1	1	1	2
2005-2006	33500	2	49	6464.6	5	0	1	0	0	0	2	0	1	0	2	0	1	1	0	0	2
2005-2006	33506	2	54	4674.52	8	1	0	1	0	1	1	1	1	2	0	0	0	0	0	0	0
2005-2006	33515	1	53	1068.58	6	0	1	0	0	0	1	1	0	2	2	0	0	0	0	0
2005-2006	33517	2	54	1385.6	3	0	1	0	1	0	1	1	0	1	1	0	0	0	0	0	1
2005-2006	33520	2	49	10309.1	7	0	0	0	0	0	0	0	2	0	1	0	0	1	0	0	1
2005-2006	33527	1	46	9123.12	8	1	0	0	0	0	0	1	1	0	1	0	0	1	0	0	1
2005-2006	33530	1	50	26242.9	6	0	1	0	0	0	0	0	1	0	0	0	0	0	0	0	0
2005-2006	33531	1	46	6220.33	6	0	1	0	0	0	0	0	2	0	1	0	0	1	0	0	1
2005-2006	33534	2	44	3847.98	8	1	0	0	0	0	0	0	0	1	0	0	0	1	0	0	0
2005-2006	33543	2	47	12005.2	7	0	0	0	0	0	0	0	1	0	0	0	1	1	0	0	0
2005-2006	33551	2	58	10983.6	7	0	0	0	0	0	0	0	2	1	1	1	1	1	0	0	1
2005-2006	33552	1	54	16806.2	5	0	1	0	0	0	3	1	0	0	0	0	0	0	0	0	0
2005-2006	33561	1	54	7665.28	8	1	0	0	0	1	0	1	1	0	2	0	0	1	0	0	2
2005-2006	33562	2	52	16957.7	6	0	1	0	0	0	3	0	2	2	0	0	0	0	0	0	0
2005-2006	33563	2	53	29380.8	7	0	0	0	0	0	0	0	1	0	2	0	0	0	0	0	2
2005-2006	33564	2	47	8747.46	8	1	0	0	0	1	0	1	2	0	2	0	0	1	0	0
2005-2006	33565	2	50	7700.62	7	0	0	0	0	0	0	0	1	2	0	0	0	0	0	0	0
2005-2006	33566	2	56	4141.64	6	0	1	0	0	0	0	1	1	0	2	0	0	1	0	0	2
2005-2006	33567	1	58	3248.49	7	0	0	0	0	0	0	0	2	1	1	0	0	1	0	0	1
2005-2006	33569	2	47	15597.4	8	1	0	0	0	1	0	0	1	0	1	0	0	1	0	0	1
2005-2006	33570	2	57	7480.44	6	0	1	0	0	0	2	1	1	2	1	0	0	1	0	0	1
2005-2006	33576	2	44	15682.9	8	1	0	1	0	1	0	0	1	0	1	0	0	0	0	0	1
2005-2006	33577	1	52	11027.3	8	1	0	0	0	1	0	1	2	1	1	0	0	0	0	0	1
2005-2006	33585	1	47	7935.58	4	0	1	1	1	1	0	1	2	2	1	0	0	0	1	1	1
2005-2006	33587	2	57	21604	7	0	0	0	1	0	0	0	2	1	2	0	0	0	1	0	2
2005-2006	33591	2	54	2220.4	7	0	0	0	0	0	1	1	2	0	1	0	0	0	1	0	1
2005-2006	33592	2	45	1626.97	8	1	0	0	0	1	2	0	1	1	0	1	0	1	0	0	0
2005-2006	33594	2	45	1997.8	8	1	0	0	0	0	2	0	2	0	1	0	0	1	0	0	1
2005-2006	33597	1	58	19000	6	0	1	0	0	0	3	0	0	0	0	0	1	0	0	0	0
2005-2006	33602	2	52	6983.07	8	1	0	0	0	0	3	0	2	0	1	0	0	0	0	0
2005-2006	33604	2	53	14411	6	0	1	1	1	1	0	0	1	2	1	1	0	1	1	1	1
2005-2006	33605	1	54	17028.6	9	1	2	0	0	1	0	1	2	0	2	0	0	1	0	0	2
2005-2006	33614	2	49	16545.7	8	1	0	0	0	0	0	0	1	0	2	0	0	1	0	0	2
2005-2006	33616	2	54	6466.46	8	1	0	0	1	0	2	0	1	2	2	0	0	1	0	0	2
2005-2006	33617	1	46	25318.2	8	1	0	0	0	0	0	0	1	1	1	0	0	0	1	0	1
2005-2006	33620	1	52	22415.4	7	0	0	0	1	0	0	0	2	1	0	0	0	0	0	0	0
2005-2006	33621	1	55	15171.8	8	1	0	0	0	0	0	0	2	1	1	0	0	1	0	0	1
2005-2006	33624	1	54	6653.3	6	0	1	0	0	0	2	1	2	0	1	0	0	1	0	0	1
2005-2006	33625	1	52	7105.35	10	1	2	0	0	0	0	0	1	0	1	0	0	0	0	0	1
2005-2006	33627	1	44	18210.2	7	0	0	0	1	0	0	1	2	0	1	0	0	0	1	0	1
2005-2006	33631	2	58	2587.42	9	1	2	0	0	1	2	1	0	2	2	0	0	1	1	0	2
2005-2006	33635	2	44	21293.5	7	0	0	0	1	1	0	0	1	2	2	0	0	0	0	0	2
2005-2006	33640	2	47	8673.26	7	0	0	0	0	0	0	1	0	0	2	1	1	0	0	0	2
2005-2006	33642	2	46	14199.9	9	1	2	1	0	0	0	0	2	2	0	0	0	1	0	0	0
2005-2006	33643	1	48	9291.4	8	1	0	0	0	0	0	1	2	0	2	0	1	0	0	0	2
2005-2006	33646	2	48	19653.3	4	0	1	0	1	0	0	0	2	1	1	1	0	0	0	0	1
2005-2006	33649	1	45	5263.45	8	1	0	1	0	1	0	1	1	0	1	1	0	1	0	0
2005-2006	33658	2	56	7743.06	7	0	0	0	0	0	0	0	2	1	1	0	0	0	0	0	1
2005-2006	33660	2	56	17835	7	0	0	0	0	0	0	1	2	0	0	0	0	0	0	0	0
2005-2006	33662	2	44	9780.62	9	1	2	0	0	0	0	1	2	2	0	0	0	0	0	0	0
2005-2006	33663	1	54	4178.17	6	0	1	0	0	1	0	1	2	0	2	1	1	0	0	0	2
2005-2006	33666	2	56	7735.88	8	1	0	0	0	1	0	0	2	1	0	0	0	1	0	0	0
2005-2006	33667	2	58	812.84	6	0	1	0	0	1	1	1	1	1	2	0	0	1	0	1	2
2005-2006	33668	1	50	8110.77	8	1	0	0	1	0	2	1	2	1	1	0	0	1	0	0	1
2005-2006	33669	2	44	21293.5	6	0	1	0	0	0	0	0	2	0	0	0	0	1	0	0	0
2005-2006	33673	2	56	2932.81	5	0	1	1	1	0	0	0	2	1	2	0	0	0	1	1	2
2005-2006	33675	2	53	14411	10	1	2	0	1	1	0	1	2	0	2	1	1	1	1	0	2
2005-2006	33683	2	58	5064.22	6	0	1	0	0	0	1	0	0	1	2	0	0	0	0	0
2005-2006	33684	1	55	9837.93	9	1	2	0	0	1	0	0	1	0	2	1	0	1	0	0	2
2005-2006	33687	2	53	5145.26	7	0	0	0	0	0	1	0	0	0	2	0	0	1	0	0	2
2005-2006	33688	1	48	9282.79	8	1	0	0	0	0	0	0	1	1	1	1	1	1	0	0	1
2005-2006	33691	1	49	7928.76	5	0	1	0	0	0	2	0	1	0	2	0	1	1	0	0	2
2005-2006	33694	2	48	22412.7	4	0	1	0	0	0	0	1	1	0	2	0	1	1	0	0	2
2005-2006	33696	2	46	14315.7	6	0	1	0	0	1	0	0	1	2	1	0	1	0	0	0	1
2005-2006	33698	2	44	3847.98	8	1	0	0	0	0	0	0	0	0	2	0	0	0	0	0	2
2005-2006	33709	1	54	21757.4	6	0	1	0	0	0	0	1	2	2	1	0	0	0	0	0	1
2005-2006	33713	2	53	19396.6	8	1	0	1	1	1	3	0	2	1	2	1	0	1	1	1	2
2005-2006	33714	2	54	2032.21	8	1	0	1	0	0	1	0	0	1	1	0	1	0	0	0
2005-2006	33715	1	47	7472.21	5	0	1	0	0	0	2	0	2	0	0	0	0	0	0	0	0
2005-2006	33725	1	46	15094.9	5	0	1	0	0	0	0	1	0	0	0	0	0	1	0	0	0
2005-2006	33726	1	56	1179.64	9	1	2	0	0	1	1	0	0	0	2	0	1	0	0	0	2
2005-2006	33727	1	50	6977.61	5	0	1	0	0	0	2	1	2	0	2	0	0	1	0	0	2
2005-2006	33729	1	52	3583.21	6	0	1	0	0	0	2	1	1	0	0	0	0	1	0	0	0
2005-2006	33730	2	57	10507.9	5	0	1	0	0	0	0	1	1	2	1	0	0	1	0	0	1
2005-2006	33736	2	48	23902.7	7	0	0	0	0	1	0	0	2	0	1	0	0	0	1	0	1
2005-2006	33737	2	44	22461.4	8	1	0	0	0	0	0	0	2	1	0	0	0	0	0	0	0
2005-2006	33738	2	45	5173.89	4	0	1	0	0	0	2	1	2	1	2	0	1	1	0	1	2
2005-2006	33744	1	49	12921.2	5	0	1	0	0	1	0	0	1	2	1	1	0	1	1	0	1
2005-2006	33745	1	57	28792.4	6	0	1	0	0	0	0	0	2	2	1	0	0	0	0	0	1
2005-2006	33751	1	48	19035.7	7	0	0	1	0	0	0	1	2	2	0	0	0	0	0	0	0
2005-2006	33754	1	55	4536	8	1	0	1	0	0	1	0	2	0	0	0	0	0	0	0	0
2005-2006	33756	1	53	24928	6	0	1	0	1	0	0	0	2	0	2	0	0	0	0	0	2
2005-2006	33761	1	45	20160.3	6	0	1	0	1	0	0	0	2	0	1	0	0	0	1	0	1
2005-2006	33762	1	52	21249.9	8	1	0	0	1	1	0	1	2	0	1	0	0	1	0	0	1
2005-2006	33765	2	44	6381.2	8	1	0	0	0	0	2	1	2	0	1	0	0	0	0	0	1
2005-2006	33767	2	54	4674.52	7	0	0	0	0	1	1	1	2	0	2	0	0	1	0	0	2
2005-2006	33768	1	46	18647.2	8	1	0	1	1	1	0	0	1	1	2	0	0	0	1	0	2
2005-2006	33769	1	47	8234.32	8	1	0	0	0	0	0	0	1	2	1	0	0	0	0	0
2005-2006	33770	2	47	26161	6	0	1	0	1	1	0	1	1	0	2	0	0	1	0	0	2
2005-2006	33771	1	57	1775.36	9	1	2	0	0	0	1	0	0	2	1	0	1	0	0	0	1
2005-2006	33775	2	48	6501.35	8	1	0	0	1	0	2	0	2	0	1	0	1	0	0	0	1
2005-2006	33778	1	46	25318.2	6	0	1	0	0	0	0	0	1	0	0	0	0	0	0	0	0
2005-2006	33784	1	49	29762.1	7	0	0	0	0	0	0	0	2	0	2	0	0	0	0	0	2
2005-2006	33792	1	56	1933.32	6	0	1	0	0	0	1	1	0	0	0	1	0	1	0	0	0
2005-2006	33793	2	47	12005.2	8	1	0	0	0	1	0	0	2	1	2	0	0	1	0	1	2
2005-2006	33796	1	46	8393.87	7	0	0	0	0	0	0	1	2	0	1	0	1	1	0	0	1
2005-2006	33797	2	55	5989.44	6	0	1	0	1	1	1	1	2	2	0	0	0	0	0	0	0
2005-2006	33798	1	44	5240.25	5	0	1	0	0	1	2	1	2	2	0	0	0	0	0	0	0
2005-2006	33802	2	50	22175	6	0	1	0	0	0	0	0	1	1	0	0	1	0	0	0	0
2005-2006	33806	2	51	21425.6	8	1	0	0	0	0	0	0	2	0	2	0	0	1	0	0	2
2005-2006	33808	2	56	1050.5	6	0	1	0	0	0	1	1	0	1	1	0	1	0	0	0	1
2005-2006	33812	2	50	2943.58	8	1	0	0	1	1	2	0	0	0	2	1	1	1	0	0	2
2005-2006	33817	1	55	8946.92	5	0	1	0	0	1	0	0	2	0	2	1	1	1	0	0	2
2005-2006	33819	1	47	2647.09	9	1	2	0	0	0	0	0	2	1	2	0	0	1	0	0	2
2005-2006	33822	1	57	9998.58	6	0	1	0	0	0	0	1	2	1	0	0	0	1	0	0
2005-2006	33825	1	58	1773.74	7	0	0	0	0	0	1	0	0	0	2	0	0	1	0	0	2
2005-2006	33827	1	56	27518.7	6	0	1	0	0	0	0	1	1	2	0	0	0	0	0	0	0
2005-2006	33832	1	49	12909.2	7	0	0	0	0	0	0	0	2	1	0	0	1	0	0	0
2005-2006	33838	2	50	23461	8	1	0	0	0	0	0	0	1	2	0	0	0	0	0	0	0
2005-2006	33847	2	54	4301.22	6	0	1	0	1	1	1	0	1	0	2	0	1	0	0	0	2
2005-2006	33849	1	47	7472.21	6	0	1	0	0	0	2	1	2	0	1	0	0	0	0	0
2005-2006	33853	2	52	12542.1	7	0	0	0	0	0	3	1	2	1	0	0	0	0	0	0	0
2005-2006	33854	1	58	1773.74	6	0	1	0	0	1	1	1	1	1	2	0	1	1	1	0	2
2005-2006	33860	2	57	4378.84	8	1	0	0	0	0	1	0	2	0	1	0	0	0	0	0	1
2005-2006	33861	1	45	5263.45	5	0	1	0	0	0	0	0	1	1	2	0	0	1	0	0	2
2005-2006	33864	2	44	15682.9	8	1	0	0	0	0	0	0	2	1	1	0	0	0	0	0	1
2005-2006	33866	2	51	6621.9	7	0	0	0	0	1	2	1	2	0	2	0	0	0	0	0	2
2005-2006	33871	2	45	2451.77	9	1	2	0	0	1	2	1	1	0	2	0	0	1	0	0	2
2005-2006	33876	1	44	18210.2	6	0	1	0	0	0	0	0	1	2	1	0	0	1	0	0	1
2005-2006	33885	1	57	30371.6	10	1	2	0	0	0	0	0	2	0	0	0	0	0	0	0	0
2005-2006	33892	1	55	12781.6	5	0	1	0	0	0	0	1	1	1	0	0	0	0	0	0	0
2005-2006	33894	1	49	11740.1	7	0	0	0	0	0	0	1	2	1	2	0	0	1	0	0	2
2005-2006	33895	1	50	4182.6	5	0	1	0	0	1	2	0	2	0	2	0	1	1	0	0	2
2005-2006	33901	1	50	7137.87	7	0	0	0	0	0	2	0	2	0	0	0	0	0	0	0	0
2005-2006	33904	2	49	11657.8	7	0	0	0	0	1	0	0	0	0	2	0	0	1	0	0	2
2005-2006	33906	2	44	21293.5	6	0	1	0	0	0	0	0	1	0	0	0	0	0	0	0	0
2005-2006	33910	1	51	5174.46	7	0	0	0	0	0	2	0	2	0	1	0	0	0	0	0	1
2005-2006	33913	2	45	4754.39	5	0	1	1	0	1	2	1	1	1	1	0	0	0	0	0	1
2005-2006	33915	2	49	5519.3	8	1	0	0	0	1	0	0	2	1	2	1	0	1	0	0	2
2005-2006	33916	2	46	9939.75	8	1	0	0	0	0	0	0	1	0	0	0	0	1	0	0
2005-2006	33917	1	54	4891.99	6	0	1	0	0	0	1	0	1	0	0	0	0	1	0	0	0
2005-2006	33921	2	44	7119.91	6	0	1	0	0	0	0	1	1	0	1	1	0	1	0	0	1
2005-2006	33922	2	54	7652.9	8	1	0	1	0	0	0	0	1	1	0	0	1	1	0	0	0
2005-2006	33923	1	51	5174.46	6	0	1	0	0	0	2	1	2	0	1	0	0	0	0	0
2005-2006	33925	2	56	10050.6	8	1	0	0	0	1	0	1	2	0	0	0	0	0	0	0	0
2005-2006	33928	2	54	2032.21	8	1	0	0	1	0	1	0	1	0	2	0	0	0	1	0	2
2005-2006	33929	1	54	21757.4	6	0	1	0	0	0	0	0	2	1	1	0	0	0	0	0	1
2005-2006	33930	2	46	4304.02	7	0	0	0	0	0	0	0	1	1	2	0	1	1	0	0	2
2005-2006	33934	1	49	26472.2	6	0	1	0	0	0	0	0	2	0	2	0	1	0	0	0	2
2005-2006	33938	1	49	4743.5	8	1	0	0	0	0	2	0	2	0	1	0	0	1	0	0	1
2005-2006	33941	2	58	1776.22	7	0	0	1	0	0	1	0	1	1	1	0	1	1	0	0	1
2005-2006	33945	2	50	15693.4	8	1	0	1	1	0	0	1	1	2	2	1	0	1	0	0	2
2005-2006	33947	1	50	17554.2	7	0	0	0	0	0	0	0	2	1	1	0	0	1	0	0	1
2005-2006	33949	2	46	22412.7	6	0	1	0	0	0	0	0	2	0	1	0	0	0	0	0	1
2005-2006	33950	2	46	7963.72	5	0	1	0	0	0	0	1	1	0	1	0	1	0	0	0	1
2005-2006	33955	1	46	11629.3	9	1	2	1	1	1	0	0	2	2	2	0	0	1	1	1	2
2005-2006	33959	1	47	7640.93	10	1	2	0	0	1	0	1	1	0	1	1	0	1	0	0	1
2005-2006	33960	2	45	4090.15	7	0	0	0	1	0	2	1	1	0	2	0	0	1	1	1	2
2005-2006	33961	1	54	10610	7	0	0	0	0	1	0	0	2	1	1	1	0	1	0	0	1
2005-2006	33965	1	50	7137.87	6	0	1	0	0	1	2	1	2	2	0	0	0	0	0	0	0
2005-2006	33971	2	46	17541.6	5	0	1	0	0	1	0	0	1	2	2	1	0	1	0	0	2
2005-2006	33972	1	50	2681.46	8	1	0	0	0	0	2	0	2	2	0	0	1	0	0	0	0
2005-2006	33978	1	45	22598.5	7	0	0	0	0	0	0	0	2	0	0	0	0	0	0	0	0
2005-2006	33979	1	48	2685.18	7	0	0	0	0	0	2	1	1	1	0	0	0	1	0	0	0
2005-2006	33982	2	52	6004.24	6	0	1	0	0	1	0	1	1	0	1	0	0	1	0	0	1
2005-2006	33984	1	58	2364.99	5	0	1	0	0	1	1	1	2	1	2	1	0	0	0	0	2
2005-2006	33990	1	48	4969.83	8	1	0	0	0	0	0	1	2	1	1	1	0	1	1	0	1
2005-2006	34004	1	45	21423.5	7	0	0	0	0	1	0	0	1	0	2	0	0	0	0	0	2
2005-2006	34006	1	47	5614.33	9	1	2	0	0	0	0	0	2	1	1	1	0	1	0	0	1
2005-2006	34015	1	48	12060.3	7	0	0	1	1	0	0	0	1	1	2	0	0	0	0	0
2005-2006	34016	1	52	6064.83	8	1	0	0	0	0	2	1	0	0	1	0	0	1	1	0	1
2005-2006	34029	2	53	5145.26	6	0	1	0	0	0	1	0	0	0	2	0	0	1	0	0	2
2005-2006	34031	2	46	7963.72	9	1	2	0	0	0	0	0	1	0	0	1	0	1	0	0	0
2005-2006	34036	2	47	8747.46	5	0	1	0	0	0	0	0	0	0	0	0	0	1	0	0	0
2005-2006	34040	2	44	7119.91	5	0	1	0	1	1	0	1	2	0	1	1	1	1	0	0	1
2005-2006	34042	1	52	6948.46	5	0	1	0	0	1	2	1	2	0	1	0	0	1	0	0	1
2005-2006	34046	2	46	23817	8	1	0	0	0	0	0	0	1	1	1	0	0	0	0	0	1
2005-2006	34047	1	49	26472.2	6	0	1	0	0	0	0	0	2	1	2	0	0	1	0	0	2
2005-2006	34050	2	44	9174.19	4	0	1	0	0	0	0	1	0	0	1	1	0	1	0	0	1
2005-2006	34058	2	50	10176.1	8	1	0	0	0	0	0	1	1	1	1	0	0	1	0	0	1
2005-2006	34060	1	54	2141.78	7	0	0	0	0	1	1	1	2	1	2	1	1	1	0	0	2
2005-2006	34062	1	55	15789.5	7	0	0	0	0	1	0	0	2	0	2	0	0	1	0	0	2
2005-2006	34064	2	44	7119.91	6	0	1	0	0	1	0	0	2	1	0	0	0	1	0	0	0
2005-2006	34069	2	50	16332.2	6	0	1	0	0	0	0	0	2	1	1	0	0	1	0	0	1
2005-2006	34074	1	58	17976.1	5	0	1	0	0	0	3	1	2	0	2	1	0	1	0	0	2
2005-2006	34079	1	58	1108.42	6	0	1	0	0	0	1	0	0	0	0	0	0	1	0	0	0
2005-2006	34080	2	48	22592.5	6	0	1	0	0	0	0	0	2	0	0	0	0	1	0	0	0
2005-2006	34083	1	58	3440.78	6	0	1	0	0	0	1	0	1	0	2	0	1	0	0	0	2
2005-2006	34084	1	45	2315.96	7	0	0	0	0	0	2	1	1	0	2	1	1	1	0	0	2
2005-2006	34086	2	47	18514.2	9	1	2	1	0	1	0	0	0	2	2	0	1	1	0	0	2
2005-2006	34087	1	44	2109.43	7	0	0	0	1	1	0	0	1	1	1	1	0	1	1	1	1
2005-2006	34090	1	53	8515.45	11	1	2	0	0	0	0	1	1	2	2	0	0	1	0	0	2
2005-2006	34091	1	57	20110.3	6	0	1	0	0	0	3	0	2	1	0	1	0	1	0	0	0
2005-2006	34092	2	46	22412.7	8	1	0	0	0	0	0	0	2	1	1	0	0	1	0	0	1
2005-2006	34107	2	50	9254.48	5	0	1	0	0	0	0	0	2	0	0	0	0	0	0	0	0
2005-2006	34109	1	54	23120.6	6	0	1	0	0	0	0	0	2	0	0	0	0	0	0	0	0
2005-2006	34111	1	47	22851.7	7	0	0	1	1	0	0	0	1	2	1	0	0	0	0	0	1
2005-2006	34114	1	45	2315.96	8	1	0	0	0	1	2	1	1	2	0	0	0	0	0	0	0
2005-2006	34122	2	46	10929.6	8	1	0	0	0	0	0	1	1	1	2	1	1	1	0	0	2
2005-2006	34123	2	52	17956.8	7	0	0	0	0	0	0	0	2	0	1	0	0	0	1	0	1
2005-2006	34127	1	56	6409.43	7	0	0	0	0	0	0	0	2	1	1	1	0	0	0	0	1
2005-2006	34128	2	46	15863.5	6	0	1	0	0	1	0	0	1	0	2	0	0	0	1	0	2
2005-2006	34133	2	53	3002.09	7	0	0	0	0	0	2	0	1	1	1	0	0	0	0	0	1
2005-2006	34135	1	44	8356.63	8	1	0	0	0	0	0	0	0	1	1	0	0	1	0	0	1
2005-2006	34138	1	44	10857	5	0	1	0	0	1	0	1	2	1	0	0	0	0	0	1	0
2005-2006	34144	2	52	17956.8	8	1	0	0	0	0	0	0	2	0	1	0	0	0	0	0	1
2005-2006	34145	2	44	20037.9	8	1	0	0	0	0	0	1	1	0	1	0	0	1	0	0	1
2005-2006	34148	2	47	19267.9	8	1	0	0	0	0	0	0	1	0	2	0	1	1	0	0	2
2005-2006	34150	2	52	12542.1	8	1	0	0	0	0	3	0	1	2	2	0	0	0	0	0	2
2005-2006	34152	1	49	29762.1	7	0	0	0	1	0	0	1	1	2	0	0	0	0	1	0	0
2005-2006	34159	1	50	14788.6	6	0	1	0	0	1	0	0	1	1	0	0	0	1	0	0
2005-2006	34165	2	50	11507.4	5	0	1	0	1	1	0	0	1	2	2	0	0	1	1	0	2
2005-2006	34167	2	49	7447.87	7	0	0	1	1	1	0	1	0	1	1	0	1	1	0	0	1
2005-2006	34173	2	48	12743.9	7	0	0	1	1	1	0	0	1	1	0	0	0	0	0	1	0
2005-2006	34176	2	57	3975.55	6	0	1	0	0	0	1	0	0	1	0	0	0	0	0	0	0
2005-2006	34180	2	51	5696.75	9	1	2	0	0	1	2	1	1	1	2	0	1	1	0	0	2
2005-2006	34183	1	47	7472.21	3	0	1	0	0	0	2	0	1	0	1	0	0	1	0	0	1
2005-2006	34184	1	48	2186.76	6	0	1	0	0	1	2	0	0	2	2	0	0	1	0	0	2
2005-2006	34186	2	48	20453.3	5	0	1	0	1	1	0	0	1	1	2	0	0	1	0	0	2
2005-2006	34202	1	50	18268.9	8	1	0	0	0	0	0	0	2	0	2	0	0	0	0	0	2
2005-2006	34203	1	45	20160.3	6	0	1	0	0	0	0	0	2	0	2	0	0	1	0	0	2
2005-2006	34205	1	51	3804.64	8	1	0	0	0	1	1	0	1	1	0	0	0	0	0	0	0
2005-2006	34207	1	47	6575.91	4	0	1	0	0	0	2	0	2	2	1	0	0	0	0	0	1
2005-2006	34209	2	47	27678	7	0	0	0	0	0	0	0	1	0	2	0	0	0	0	0	2
2005-2006	34210	2	54	2032.21	7	0	0	0	0	0	1	0	1	0	2	0	0	1	0	0
2005-2006	34212	1	52	6948.46	6	0	1	0	0	0	2	1	1	2	0	0	0	0	0	0	0
2005-2006	34213	2	52	8240.38	6	0	1	0	0	1	0	0	2	1	1	0	0	1	0	0	1
2005-2006	34220	1	49	8095.08	5	0	1	0	0	0	2	1	1	0	1	0	1	1	0	0	1
2005-2006	34223	2	49	762.26	7	0	0	0	0	0	1	0	0	2	0	0	0	0	0	0	0
2005-2006	34228	2	44	22528.3	7	0	0	0	0	0	0	0	2	0	0	0	0	0	0	0	0
2005-2006	34231	1	56	7507.18	6	0	1	0	0	0	2	0	2	0	0	0	0	0	0	0	0
2005-2006	34233	2	55	7073.88	6	0	1	0	0	0	0	1	0	0	0	1	0	1	0	0	0
2005-2006	34234	2	58	812.84	7	0	0	0	0	0	1	0	0	0	1	0	0	1	0	0	1
2005-2006	34235	2	56	7743.06	6	0	1	0	0	0	0	1	2	0	2	0	1	0	0	0	2
2005-2006	34244	2	54	2220.4	8	1	0	0	0	1	1	0	0	1	1	0	0	1	0	0
2005-2006	34245	1	45	20160.3	7	0	0	0	0	0	0	0	1	0	1	0	0	0	1	0	1
2005-2006	34248	2	54	7513.75	7	0	0	0	0	0	0	1	1	0	0	0	0	0	0	0	0
2005-2006	34249	2	44	7119.91	7	0	0	0	1	1	0	1	1	1	0	0	1	1	1	0	0
2005-2006	34250	1	44	18210.2	8	1	0	0	0	0	0	0	2	2	0	0	0	0	0	0	0
2005-2006	34254	2	51	6621.9	3	0	1	0	0	0	2	0	1	0	2	0	0	1	1	0	2
2005-2006	34256	2	53	5875.83	7	0	0	0	0	0	1	0	0	0	2	0	1	0	0	0	2
2005-2006	34266	1	48	2685.18	4	0	1	0	0	1	2	1	0	1	0	1	1	1	1	0
2005-2006	34267	2	54	22471.3	5	0	1	1	1	1	0	0	2	2	2	1	0	1	0	1
2005-2006	34281	1	49	3734.18	7	0	0	0	0	1	2	1	1	0	0	0	0	1	0	0	0
2005-2006	34283	1	46	26706.9	9	1	2	0	0	0	0	0	1	2	0	0	0	1	0	0	0
2005-2006	34284	1	45	20160.3	8	1	0	0	0	0	0	1	2	0	2	0	0	0	1	0	2
2005-2006	34288	1	52	6911.36	8	1	0	0	0	0	0	0	0	1	2	0	0	0	0	1	2
2005-2006	34289	2	46	11930.1	8	1	0	0	0	0	0	0	1	1	1	1	0	1	0	0	1
2005-2006	34292	1	54	10619.9	9	1	2	0	1	1	0	0	2	0	0	0	0	0	1	0	0
2005-2006	34293	1	50	14788.6	11	1	2	0	1	0	0	1	1	0	2	0	0	1	0	0	2
2005-2006	34296	2	48	21260.4	7	0	0	0	0	0	0	1	2	0	1	0	0	0	0	0	1
2005-2006	34300	1	45	2481.65	5	0	1	0	0	1	0	0	1	2	1	1	0	0	0	1	1
2005-2006	34303	1	46	9845.78	7	0	0	0	1	0	0	0	0	2	0	0	0	0	0	0	0
2005-2006	34306	2	57	2363.22	4	0	1	0	0	0	1	0	1	0	2	0	1	0	0	0	2
2005-2006	34310	2	44	10185.6	5	0	1	1	1	1	0	0	1	2	2	0	1	0	1	1	2
2005-2006	34311	2	52	5167.35	7	0	0	0	0	1	2	0	1	2	2	1	0	1	0	0	2
2005-2006	34312	2	48	23831.7	8	1	0	0	0	0	0	0	2	0	2	0	0	0	1	0	2
2005-2006	34313	1	55	9837.93	5	0	1	0	0	1	0	0	1	1	1	0	1	1	0	1	1
2005-2006	34319	2	49	2428.53	4	0	1	0	0	1	2	1	0	0	2	0	1	1	0	0
2005-2006	34326	2	56	5512.18	7	0	0	0	0	1	2	0	2	0	2	0	0	1	0	0	2
2005-2006	34327	2	58	2217.18	5	0	1	0	0	1	1	1	0	0	2	0	0	1	0	0	2
2005-2006	34329	2	47	8673.26	9	1	2	0	0	1	0	1	1	1	0	1	0	0	0	0	0
2005-2006	34333	1	49	28130.9	8	1	0	0	0	1	0	0	1	0	1	0	0	0	0	0	1
2005-2006	34338	1	54	4891.99	6	0	1	0	0	0	3	0	2	0	1	0	0	0	0	0	1
2005-2006	34344	2	53	29380.8	8	1	0	0	0	0	0	0	2	0	2	0	0	1	0	0	2
2005-2006	34346	1	50	2681.46	6	0	1	0	0	1	2	0	0	1	2	0	1	1	1	0
2005-2006	34348	2	56	1822.35	5	0	1	0	1	1	2	0	0	1	0	0	0	0	0	1	0
2005-2006	34353	2	45	2451.77	6	0	1	0	0	0	2	1	1	0	2	0	0	1	1	0	2
2005-2006	34356	1	46	25318.2	6	0	1	1	0	0	3	0	1	1	2	0	0	0	0	0	2
2005-2006	34361	1	44	6088.94	7	0	0	0	0	0	0	1	0	1	2	0	1	0	0	0	2
2005-2006	34369	1	56	4399	6	0	1	0	0	0	2	0	1	0	2	1	1	1	0	0
2005-2006	34373	1	51	5879.74	8	1	0	0	0	1	2	1	2	2	2	0	0	1	0	0	2
2005-2006	34375	2	57	2260.47	7	0	0	0	0	0	1	1	1	0	2	1	1	1	0	0	2
2005-2006	34379	1	54	7730.86	7	0	0	1	1	1	0	1	1	0	2	1	0	1	0	0
2005-2006	34380	1	52	4420.44	5	0	1	1	1	1	1	1	0	0	2	0	0	0	0	0	2
2005-2006	34393	2	44	15069.5	8	1	0	1	1	1	0	1	1	2	0	0	0	0	0	1	0
2005-2006	34395	2	56	4850.99	5	0	1	0	0	0	2	0	2	2	1	0	1	0	0	0	1
2005-2006	34396	1	44	3070.64	7	0	0	0	0	1	2	1	1	1	2	0	0	1	0	0	2
2005-2006	34398	1	54	23120.6	7	0	0	0	1	1	0	0	1	0	2	0	0	0	1	0	2
2005-2006	34405	2	44	20037.9	7	0	0	0	0	0	0	0	2	0	1	0	0	0	0	0	1
2005-2006	34408	1	46	7024.61	6	0	1	0	1	1	0	1	2	1	1	1	1	1	0	0	1
2005-2006	34411	1	58	4978.92	8	1	0	0	0	0	1	1	2	1	2	0	0	0	0	0	2
2005-2006	34418	2	53	19653.3	8	1	0	0	0	0	0	0	1	1	0	1	0	1	0	0	0
2005-2006	34419	2	53	10006.8	6	0	1	0	0	1	0	0	0	2	2	0	0	1	0	0	2
2005-2006	34423	1	48	6614.43	4	0	1	0	1	1	2	1	2	1	2	1	1	1	1	1	2
2005-2006	34427	1	58	1332.17	5	0	1	0	0	1	1	1	0	1	1	0	0	1	0	0	1
2005-2006	34435	2	49	13393.7	8	1	0	0	0	1	0	1	2	1	2	0	0	1	1	0	2
2005-2006	34450	1	46	25318.2	4	0	1	0	1	0	0	1	1	2	0	0	0	0	0	0	0
2005-2006	34457	1	48	21337.9	7	0	0	0	0	0	0	0	2	1	0	0	0	0	0	0	0
2005-2006	34461	1	58	13066.7	5	0	1	0	0	0	3	0	0	0	1	0	0	1	0	0	1
2005-2006	34462	2	52	6004.24	8	1	0	0	0	1	0	1	2	0	0	1	1	1	0	0	0
2005-2006	34465	2	45	4754.39	7	0	0	0	0	1	2	0	2	0	2	0	0	0	0	0	2
2005-2006	34467	2	54	23703.8	9	1	2	0	1	1	0	0	2	0	1	0	0	0	1	0	1
2005-2006	34468	2	56	6599.5	8	1	0	0	1	1	2	1	2	1	2	1	1	1	1	0	2
2005-2006	34470	2	52	12708.1	7	0	0	0	0	0	0	0	2	0	1	0	0	0	0	0	1
2005-2006	34472	1	49	28130.9	7	0	0	0	0	0	0	0	1	1	2	0	0	0	0	0	2
2005-2006	34477	1	48	1998.78	6	0	1	0	0	1	1	1	2	0	1	0	1	0	0	0	1
2005-2006	34483	2	50	15693.4	7	0	0	0	0	0	0	0	2	0	2	0	1	0	0	0	2
2005-2006	34497	2	44	5231.51	8	1	0	0	0	0	0	0	1	1	0	0	0	0	0	0	0
2005-2006	34499	2	46	23817	7	0	0	0	0	0	0	0	1	2	0	0	0	0	0	0	0
2005-2006	34500	2	50	22175	3	0	1	0	0	0	0	1	1	2	1	0	0	0	0	0	1
2005-2006	34501	1	53	4523.36	7	0	0	0	0	0	1	0	2	0	0	0	0	0	0	0	0
2005-2006	34502	2	49	23767.5	7	0	0	0	0	0	0	0	2	1	0	0	0	1	0	0	0
2005-2006	34504	1	51	19005.8	8	1	0	0	1	0	3	0	1	0	2	0	0	1	1	0	2
2005-2006	34507	2	55	1775.36	8	1	0	0	0	0	1	0	0	2	2	0	0	1	0	0	2
2005-2006	34514	1	46	9123.12	6	0	1	0	0	0	0	1	2	2	1	1	0	1	0	0	1
2005-2006	34518	2	52	17956.8	7	0	0	0	1	1	0	0	2	1	1	0	0	0	0	0	1
2005-2006	34523	2	45	4184.09	5	0	1	0	0	0	2	1	2	1	2	0	0	0	0	0	2
2005-2006	34528	2	54	5520.89	8	1	0	0	0	1	0	0	0	0	2	1	0	1	0	0
2005-2006	34530	1	48	20228.4	8	1	0	0	1	1	0	1	2	0	1	0	0	0	1	0	1
2005-2006	34534	1	54	8028.98	7	0	0	0	0	1	0	0	2	0	1	0	0	0	0	0	1
2005-2006	34535	1	48	3360.82	8	1	0	0	0	0	2	0	2	1	1	0	0	0	0	0	1
2005-2006	34538	2	47	12005.2	8	1	0	0	0	0	0	0	1	0	0	0	0	0	1	0	0
2005-2006	34540	2	57	4975.19	7	0	0	0	0	0	1	0	2	2	0	0	0	0	0	0	0
2005-2006	34543	2	44	15069.5	8	1	0	1	0	1	0	0	1	1	2	0	0	1	1	0	2
2005-2006	34547	1	46	26786.4	5	0	1	0	0	0	0	0	1	0	2	1	1	0	0	0	2
2005-2006	34551	1	52	4581.34	7	0	0	0	0	0	2	1	2	0	2	1	0	1	0	0	2
2005-2006	34553	1	57	6092.05	8	1	0	0	0	0	3	1	2	0	2	0	0	0	0	0
2005-2006	34555	1	48	20228.4	6	0	1	0	0	1	0	0	1	2	2	0	0	1	0	0	2
2005-2006	34557	1	48	2744.06	5	0	1	0	0	0	1	0	1	2	1	1	0	1	0	0	1
2005-2006	34561	2	49	10706	9	1	2	0	0	0	0	1	1	1	0	0	0	1	0	0	0
2005-2006	34569	2	48	15988.8	7	0	0	0	0	0	0	0	2	0	0	0	0	1	0	0	0
2005-2006	34570	1	55	1588.73	7	0	0	0	0	0	1	0	1	2	0	0	1	1	0	0
2005-2006	34572	2	48	5851.52	9	1	2	0	0	1	0	1	0	1	1	1	0	1	0	0	1
2005-2006	34573	2	50	15069.5	8	1	0	0	0	1	0	1	2	1	2	0	0	1	0	0	2
2005-2006	34574	2	50	11049.9	7	0	0	1	1	1	0	1	2	2	2	0	0	1	1	1	2
2005-2006	34575	1	49	19908.3	10	1	2	0	1	1	0	0	2	0	2	0	1	1	0	0	2
2005-2006	34578	2	48	6501.35	6	0	1	1	0	1	2	0	1	0	2	0	0	0	1	0	2
2005-2006	34579	1	56	7507.18	4	0	1	0	0	1	2	1	2	0	1	0	0	0	1	0	1
2005-2006	34581	2	51	5827.6	5	0	1	0	0	0	2	0	1	0	2	0	0	1	0	0	2
2005-2006	34582	1	46	2736.99	7	0	0	0	0	0	2	0	1	1	1	1	1	0	0	0
2005-2006	34584	2	46	17541.6	6	0	1	0	0	0	0	1	1	0	2	0	0	0	0	0	2
2005-2006	34586	2	50	15693.4	7	0	0	0	0	0	0	1	1	2	0	0	0	0	0	0	0
2005-2006	34590	2	55	12016.1	7	0	0	1	0	1	0	1	1	0	1	0	0	1	0	0	1
2005-2006	34594	2	56	2237.71	6	0	1	0	0	0	2	0	0	1	2	1	1	1	0	0	2
2005-2006	34596	1	56	5624.37	6	0	1	0	1	0	2	1	1	0	2	1	0	1	1	0	2
2005-2006	34597	1	44	18210.2	7	0	0	0	0	0	0	0	2	0	1	0	0	0	0	0	1
2005-2006	34603	2	46	23817	7	0	0	0	0	0	0	0	1	2	1	0	0	0	0	0	1
2005-2006	34605	1	47	21504.3	7	0	0	0	0	1	0	0	2	0	2	0	1	1	0	0	2
2005-2006	34607	2	57	1695.36	7	0	0	0	0	0	1	1	1	0	1	0	1	1	0	0	1
2005-2006	34608	2	55	5989.44	6	0	1	1	0	0	1	0	2	1	2	0	0	1	0	0	2
2005-2006	34613	2	49	2428.53	6	0	1	0	1	0	2	1	1	1	2	0	1	1	0	0	2
2005-2006	34615	2	45	4754.39	6	0	1	0	0	0	2	0	2	0	1	0	0	1	0	0	1
2005-2006	34620	1	49	4743.5	6	0	1	0	0	0	2	1	1	0	0	0	0	1	0	0	0
2005-2006	34625	1	55	4621.91	7	0	0	0	1	0	2	0	2	1	2	0	0	1	0	0	2
2005-2006	34627	2	44	7394.48	6	0	1	1	0	1	0	1	1	2	1	0	0	0	0	0	1
2005-2006	34630	1	57	6092.05	8	1	0	0	0	1	1	0	0	2	0	0	0	0	0	0	0
2005-2006	34633	1	48	2685.18	6	0	1	0	0	1	2	1	1	0	0	0	0	1	0	0	0
2005-2006	34637	2	44	8280.63	6	0	1	0	0	0	0	0	1	0	2	0	0	1	0	0	2
2005-2006	34641	2	51	6621.9	7	0	0	1	1	1	2	1	1	2	0	0	0	0	0	0	0
2005-2006	34642	1	46	23825.4	7	0	0	0	0	1	0	0	2	0	1	0	0	1	0	0	1
2005-2006	34647	2	50	13220.9	6	0	1	0	1	1	0	0	1	2	0	0	0	0	0	1	0
2005-2006	34649	2	50	15693.4	8	1	0	0	0	0	0	0	1	2	2	0	0	1	0	0	2
2005-2006	34656	1	57	3112.56	7	0	0	0	1	0	2	0	2	1	2	0	0	1	1	1	2
2005-2006	34661	2	51	5827.6	7	0	0	0	0	0	2	0	1	2	2	0	0	0	0	0	2
2005-2006	34662	1	58	3739.41	6	0	1	1	0	1	1	0	1	2	2	1	0	0	0	0	2
2005-2006	34663	2	51	3414.81	8	1	0	1	0	1	2	1	1	0	2	1	0	1	0	0	2
2005-2006	34664	1	50	2873.3	9	1	2	0	0	1	0	1	0	2	0	0	0	0	0	0
2005-2006	34669	2	47	26161	4	0	1	1	0	0	0	1	1	2	0	0	0	0	0	0	0
2005-2006	34673	1	52	6948.46	3	0	1	0	0	1	2	1	1	2	2	0	1	1	0	0	2
2005-2006	34674	2	50	7119.91	7	0	0	0	0	1	0	0	1	0	2	1	1	1	0	0	2
2005-2006	34675	1	48	4361.1	6	0	1	0	0	1	2	1	1	0	1	1	1	1	0	0	1
2005-2006	34683	1	56	5519.82	5	0	1	0	0	0	1	0	1	0	0	0	1	0	0	0	0
2005-2006	34694	2	53	9206.87	8	1	0	0	0	1	0	0	1	0	1	1	0	0	0	0
2005-2006	34697	2	49	6331.78	8	1	0	0	0	1	2	0	1	1	1	0	0	1	0	0	1
2005-2006	34700	2	57	21528	7	0	0	1	1	0	0	0	2	0	1	0	0	1	1	0	1
2005-2006	34703	2	50	15693.4	8	1	0	0	0	0	0	0	2	0	2	0	0	1	0	0	2
2005-2006	34704	2	54	7513.75	9	1	2	1	1	1	0	1	1	0	0	0	1	1	0	0	0
2005-2006	34707	1	52	3583.21	6	0	1	0	0	0	2	1	2	0	2	0	1	0	0	0	2
2005-2006	34709	1	58	1475.83	8	1	0	0	0	0	1	0	0	1	1	0	0	0	0	0
2005-2006	34710	1	57	30462	6	0	1	0	0	0	0	0	2	2	0	0	0	0	0	0	0
2005-2006	34711	2	58	1332.17	8	1	0	0	0	0	1	1	0	0	1	0	0	0	0	0	1
2005-2006	34713	1	55	9837.93	5	0	1	0	0	0	0	0	2	0	1	0	0	1	0	0	1
2005-2006	34715	1	45	12772.8	6	0	1	0	1	1	0	1	1	1	2	0	1	1	1	1	2
2005-2006	34716	2	44	15069.5	8	1	0	0	0	0	0	0	2	1	1	0	0	0	0	0	1
2005-2006	34717	2	56	23817	7	0	0	0	0	0	0	0	2	1	2	0	0	0	0	0	2
2005-2006	34718	1	51	5058.28	5	0	1	0	0	1	2	1	2	0	2	1	1	1	0	0	2
2005-2006	34726	2	45	2451.77	6	0	1	0	0	0	2	1	1	2	1	0	0	1	0	0	1
2005-2006	34728	1	52	6114.98	6	0	1	0	0	0	2	1	2	0	1	0	0	0	0	0	1
2005-2006	34729	2	57	1034.44	8	1	0	0	0	1	1	0	2	1	0	1	0	1	0	0
2005-2006	34731	2	46	25123.4	7	0	0	0	0	0	0	0	2	0	2	0	0	0	0	0	2
2005-2006	34734	1	56	4533.56	6	0	1	0	0	0	1	0	0	0	1	0	0	0	0	0	1
2005-2006	34740	2	54	3905.07	7	0	0	0	0	0	1	0	1	0	2	0	0	0	0	0	2
2005-2006	34742	2	57	6583.16	5	0	1	0	0	0	2	0	1	0	0	0	0	0	0	0	0
2005-2006	34743	1	50	26242.9	8	1	0	0	0	0	0	0	2	2	1	0	0	1	0	0	1
2005-2006	34745	2	52	3027.93	7	0	0	0	0	0	2	0	1	1	2	0	0	1	0	0	2
2005-2006	34754	2	45	4374.28	5	0	1	1	0	0	2	1	2	2	2	0	0	1	0	0	2
2005-2006	34756	1	58	812.84	8	1	0	0	0	0	1	0	0	0	1	0	0	0	0	0	1
2005-2006	34759	2	48	22592.5	7	0	0	0	0	0	3	0	1	0	1	0	0	0	0	0	1
2005-2006	34761	1	53	4915.94	7	0	0	0	0	0	1	0	0	1	2	0	1	1	0	0	2
2005-2006	34762	2	54	15903	3	0	1	1	0	0	0	0	2	2	1	0	0	0	0	0	1
2005-2006	34769	1	54	13784.7	8	1	0	0	0	1	0	0	2	0	1	0	1	1	0	0	1
2005-2006	34771	2	57	2260.47	7	0	0	0	0	0	1	0	1	1	2	0	0	1	0	0	2
2005-2006	34774	1	55	1985.92	5	0	1	0	0	1	1	0	1	2	0	0	0	0	0	0	0
2005-2006	34776	2	44	7394.48	5	0	1	1	1	1	0	1	1	2	2	0	0	1	1	1	2
2005-2006	34777	2	55	2667.18	7	0	0	0	0	0	1	0	0	1	1	0	0	1	1	0	1
2005-2006	34779	1	49	20718.8	8	1	0	0	1	1	0	1	2	1	2	1	1	0	0	0	2
2005-2006	34781	2	53	7827.18	5	0	1	1	1	1	2	1	2	2	2	1	0	1	0	0	2
2005-2006	34782	2	48	7963.72	11	1	2	0	0	0	0	1	1	0	2	0	1	1	0	0	2
2005-2006	34785	2	50	20867.5	7	0	0	0	1	0	0	0	2	1	2	0	0	0	0	0	2
2005-2006	34788	2	50	5448.1	9	1	2	0	0	0	0	1	0	0	1	0	0	1	0	0	1
2005-2006	34790	1	45	21423.5	7	0	0	0	1	0	0	0	1	2	2	0	0	0	0	0	2
2005-2006	34795	1	52	21249.9	7	0	0	0	0	0	0	0	2	1	1	0	0	1	0	0	1
2005-2006	34797	2	56	3566.8	7	0	0	0	1	0	1	1	2	2	0	0	0	0	0	0	0
2005-2006	34807	2	48	23902.7	8	1	0	1	0	0	0	0	2	1	2	0	0	0	0	0	2
2005-2006	34808	1	44	19266.1	8	1	0	0	0	0	0	0	2	0	2	0	0	1	0	0	2
2005-2006	34812	2	54	3048.32	7	0	0	0	0	1	1	0	0	1	1	1	1	1	0	1	1
2005-2006	34813	1	45	15778.7	9	1	2	1	0	0	0	0	2	2	2	0	0	0	0	0	2
2005-2006	34816	2	44	2466.59	4	0	1	0	0	0	0	0	1	0	0	1	1	1	1	1
2005-2006	34819	1	48	4361.1	8	1	0	0	0	0	2	1	1	2	1	1	1	0	0	0
2005-2006	34820	2	46	7896.17	6	0	1	0	0	0	0	0	1	0	1	1	0	1	0	0	1
2005-2006	34822	2	44	8623.46	6	0	1	1	1	1	0	1	2	2	1	0	0	1	0	0	1
2005-2006	34827	1	47	11847	9	1	2	0	0	0	3	0	1	1	0	1	1	1	0	0	0
2005-2006	34843	1	49	5083.58	8	1	0	0	0	1	0	0	1	0	1	0	0	1	0	0	1
2005-2006	34844	2	44	15682.9	6	0	1	1	0	0	0	0	1	2	0	0	0	0	0	0	0
2005-2006	34849	2	49	4843.27	6	0	1	1	0	0	2	1	1	2	2	0	1	1	0	0	2
2005-2006	34850	2	54	10312.1	6	0	1	0	0	0	0	0	1	1	1	0	0	1	0	0	1
2005-2006	34851	2	51	5827.6	7	0	0	0	0	0	2	1	1	2	0	0	0	0	0	0	0
2005-2006	34855	2	49	4843.27	4	0	1	0	0	0	2	1	1	2	0	0	1	1	0	1	0
2005-2006	34856	1	51	5174.46	6	0	1	0	0	0	2	0	1	0	1	0	0	0	0	0	1
2005-2006	34857	2	47	6427.38	8	1	0	0	0	0	0	1	1	1	1	0	0	1	0	0	1
2005-2006	34864	2	53	5875.83	8	1	0	0	0	1	1	0	0	0	1	0	0	0	0	0	1
2005-2006	34873	2	51	2688.21	6	0	1	0	0	1	2	0	0	0	0	0	1	1	0	0	0
2005-2006	34874	1	54	24437.7	7	0	0	1	1	1	3	0	2	0	2	0	0	1	0	0	2
2005-2006	34875	1	49	29762.1	7	0	0	0	0	1	0	0	1	0	0	0	0	1	0	0	0
2005-2006	34877	1	45	24618.4	6	0	1	0	0	0	0	0	1	0	2	0	0	1	0	0	2
2005-2006	34885	2	44	22461.4	6	0	1	0	0	0	0	0	2	0	0	0	0	0	0	0	0
2005-2006	34886	1	56	5426.85	5	0	1	0	0	0	1	0	0	0	1	0	0	0	1	0	1
2005-2006	34887	2	46	25198.2	8	1	0	0	0	1	0	0	2	1	2	0	0	1	1	1	2
2005-2006	34890	1	48	4361.1	6	0	1	0	0	0	2	1	1	0	0	0	1	1	0	0
2005-2006	34897	1	51	5879.74	7	0	0	0	0	1	2	1	1	0	2	0	1	0	0	0	2
2005-2006	34901	2	50	20867.5	7	0	0	1	1	1	0	0	2	2	0	0	0	0	0	0	0
2005-2006	34904	2	45	1571.82	6	0	1	0	0	1	2	0	1	1	0	0	1	1	1	0	0
2005-2006	34905	1	45	22665.8	3	0	1	1	1	1	0	1	2	0	1	0	0	0	1	0	1
2005-2006	34906	1	57	30371.6	5	0	1	0	0	0	0	0	2	0	0	0	0	0	0	0	0
2005-2006	34908	2	44	21293.5	7	0	0	0	0	0	0	0	2	1	1	0	0	0	0	0	1
2005-2006	34910	1	44	2109.43	6	0	1	0	0	1	0	0	0	0	1	0	1	0	0	0	1
2005-2006	34911	2	53	15597.4	6	0	1	1	1	1	0	1	2	2	0	0	0	1	0	0	0
2005-2006	34913	2	46	6763.78	8	1	0	0	0	1	0	0	2	0	2	0	0	1	1	0	2
2005-2006	34915	2	50	4691.92	7	0	0	0	0	1	1	0	2	0	1	0	0	1	0	0	1
2005-2006	34922	1	47	24105	7	0	0	0	0	0	0	0	2	0	0	0	0	0	0	0	0
2005-2006	34928	2	46	4969.83	7	0	0	0	0	0	0	0	2	0	0	0	0	0	0	0	0
2005-2006	34934	1	45	15778.7	9	1	2	0	0	1	0	0	1	0	2	0	1	1	0	0	2
2005-2006	34935	2	47	26161	8	1	0	0	0	0	0	0	2	2	0	0	0	0	0	0	0
2005-2006	34946	2	44	21293.5	7	0	0	0	0	0	0	1	2	1	1	0	0	0	0	0	1
2005-2006	34956	1	58	3803.48	5	0	1	0	0	1	1	0	0	0	2	0	0	0	0	0	2
2005-2006	34960	2	46	10261.5	4	0	1	0	0	1	0	1	1	1	2	1	0	1	0	1	2
2005-2006	34962	1	56	24549.7	7	0	0	0	0	0	3	0	2	0	1	0	0	0	0	0	1
2005-2006	34965	1	58	3739.41	8	1	0	0	0	0	1	0	0	0	0	0	1	0	0	0	0
2005-2006	34974	2	58	1108.42	8	1	0	0	0	0	1	0	1	1	2	0	1	1	0	0	2
2005-2006	34975	2	56	11930.1	8	1	0	0	0	1	0	0	2	1	1	0	1	1	0	0	1
2005-2006	34988	1	49	6064.83	8	1	0	0	0	1	2	0	1	0	2	0	0	1	0	0	2
2005-2006	34994	2	49	9252.97	4	0	1	0	0	1	3	0	0	0	1	0	1	0	0	0	1
2005-2006	34995	2	57	1695.36	7	0	0	1	0	0	1	0	0	0	0	0	1	1	0	0	0
2005-2006	34996	1	49	8095.08	7	0	0	0	1	1	2	0	2	2	1	0	0	1	1	0	1
2005-2006	34997	1	48	3655.51	8	1	0	0	0	1	0	0	1	1	0	1	0	0	0	0	0
2005-2006	35004	2	44	15069.5	6	0	1	0	0	0	0	0	1	1	0	0	0	0	1	0	0
2005-2006	35007	2	57	4378.84	10	1	2	0	0	0	1	0	0	2	2	1	1	1	0	0	2
2005-2006	35012	2	44	20037.9	8	1	0	0	0	0	0	1	2	1	0	0	0	0	0	0	0
2005-2006	35013	1	57	14926.8	6	0	1	0	0	0	3	0	1	0	2	0	0	0	0	0	2
2005-2006	35017	1	56	5519.82	7	0	0	0	0	1	1	0	0	1	1	1	1	1	0	0	1
2005-2006	35018	1	49	4743.5	11	1	2	0	0	0	2	1	1	0	2	0	0	1	0	0	2
2005-2006	35023	1	44	5240.25	5	0	1	0	0	0	2	0	1	0	2	0	0	1	0	0	2
2005-2006	35029	2	45	6678.57	6	0	1	0	0	0	0	1	2	1	2	0	0	0	0	0	2
2005-2006	35031	2	44	9780.62	6	0	1	0	0	0	0	1	2	2	0	0	0	0	0	0
2005-2006	35032	2	48	13469.9	5	0	1	0	0	0	0	1	2	2	2	0	0	1	0	0
2005-2006	35035	2	49	6464.6	5	0	1	0	0	0	2	0	1	0	0	0	0	1	0	0	0
2005-2006	35041	1	47	13624.3	6	0	1	0	0	0	0	1	2	1	1	0	0	0	0	0	1
2005-2006	35050	2	49	7801.25	8	1	0	0	0	0	3	1	0	1	1	0	0	0	0	0	1
2005-2006	35053	1	57	9627.32	7	0	0	0	0	1	0	1	2	0	1	0	0	1	0	0	1
2005-2006	35055	1	53	7727.32	6	0	1	0	0	0	2	1	2	0	1	0	0	1	0	0	1
2005-2006	35061	1	55	9837.93	8	1	0	0	0	1	0	0	2	1	1	0	0	1	0	1	1
2005-2006	35062	2	57	6583.16	7	0	0	0	0	0	2	0	1	2	1	0	0	1	0	0	1
2005-2006	35063	1	47	22851.7	7	0	0	0	0	0	0	0	2	1	1	0	0	1	0	0	1
2005-2006	35066	2	48	15988.8	6	0	1	0	0	0	0	0	1	2	1	0	0	0	0	0
2005-2006	35067	2	54	21146.3	7	0	0	0	1	0	3	1	2	0	2	0	0	1	0	0	2
2005-2006	35071	1	51	13243.6	7	0	0	0	0	0	0	1	0	0	2	0	0	1	0	0	2
2005-2006	35077	2	44	11507.4	5	0	1	1	1	1	0	1	1	0	2	1	0	1	0	0	2
2005-2006	35078	2	57	6435.35	8	1	0	0	0	1	2	0	1	2	2	0	0	0	0	0	2
2005-2006	35079	1	48	4361.1	5	0	1	0	0	0	2	0	1	0	2	1	1	1	0	0	2
2005-2006	35080	2	47	24618.4	4	0	1	1	0	0	0	0	1	0	2	0	1	1	0	0	2
2005-2006	35081	1	51	17981.5	7	0	0	0	0	0	0	0	2	0	0	0	0	0	0	0	0
2005-2006	35087	1	55	15789.5	7	0	0	0	0	0	0	0	2	0	2	0	0	1	0	0	2
2005-2006	35092	1	54	13784.7	7	0	0	0	1	1	0	0	2	0	2	0	1	1	1	0	2
2005-2006	35094	2	58	16717.4	7	0	0	0	0	0	3	0	2	0	0	0	0	0	0	0	0
2005-2006	35099	2	46	2758.92	6	0	1	0	0	0	0	1	1	1	2	0	0	1	0	0	2
2005-2006	35100	2	52	3027.93	4	0	1	0	0	0	2	1	0	0	1	0	0	1	0	0	1
2005-2006	35116	1	51	6012.5	8	1	0	0	0	0	0	1	1	0	0	0	1	1	0	0	0
2005-2006	35117	2	46	25198.2	8	1	0	0	0	1	0	0	1	1	2	1	1	0	0	0	2
2005-2006	35119	1	46	26706.9	5	0	1	0	0	1	0	0	2	0	1	1	0	0	0	0	1
2005-2006	35120	2	48	2999.01	3	0	1	0	0	1	2	1	0	0	2	1	0	1	0	0	2
2005-2006	35121	2	47	12005.2	7	0	0	0	0	0	0	0	2	0	1	0	0	1	0	0	1
2005-2006	35122	2	53	13469.9	10	1	2	0	0	0	0	1	1	1	1	0	0	1	0	0	1
2005-2006	35125	1	44	3070.64	5	0	1	0	0	1	2	1	1	2	2	0	1	1	0	0	2
2005-2006	35128	2	55	6092.05	6	0	1	0	0	0	1	0	2	0	0	0	0	1	0	0	0
2005-2006	35131	2	51	20251.2	8	1	0	0	0	0	3	0	2	0	1	0	0	0	0	0	1
2005-2006	35132	2	49	4843.27	4	0	1	0	0	1	2	1	2	0	0	0	0	1	0	0	0
2005-2006	35133	2	54	23774.4	8	1	0	0	0	1	0	1	2	0	1	0	0	0	0	0	1
2005-2006	35142	2	56	5851.52	6	0	1	0	0	1	0	0	2	1	2	0	0	0	0	0	2
2005-2006	35143	1	46	11618.5	7	0	0	0	0	1	0	0	1	1	1	1	0	0	0	0	1
2005-2006	35144	2	58	812.84	6	0	1	0	0	0	1	0	0	2	1	0	0	1	0	0	1
2005-2006	35146	1	55	7107.47	8	1	0	0	0	0	0	1	2	0	1	0	0	1	0	0	1
2005-2006	35151	1	44	6037.29	7	0	0	0	0	1	0	1	1	0	1	1	0	1	0	0	1
2005-2006	35155	2	52	5871.66	8	1	0	0	0	0	2	1	2	0	2	0	0	1	0	0	2
2005-2006	35156	1	52	4581.34	8	1	0	0	0	0	2	1	0	0	0	0	0	1	0	0
2005-2006	35157	2	45	4184.09	7	0	0	0	0	0	2	1	2	0	1	0	1	1	0	0	1
2005-2006	35161	2	54	2220.4	7	0	0	0	0	0	1	0	0	0	1	0	1	1	0	0	1
2005-2006	35165	2	54	4844.66	6	0	1	0	0	0	2	1	2	0	0	1	0	1	0	0	0
2005-2006	35166	1	44	8364.38	6	0	1	0	0	0	0	1	2	0	1	0	0	1	0	0	1
2005-2006	35171	2	47	26161	8	1	0	0	0	0	0	0	2	2	1	0	0	0	0	0	1
2005-2006	35175	2	44	7414.69	6	0	1	0	0	0	0	1	2	0	2	0	0	0	0	0	2
2005-2006	35178	1	51	1943.87	6	0	1	0	0	0	2	0	2	1	0	0	0	1	0	0	0
2005-2006	35181	2	44	16332.2	6	0	1	0	0	0	0	1	2	2	1	0	1	1	0	0	1
2005-2006	35185	2	58	4416.46	6	0	1	0	0	1	0	1	1	1	1	1	0	1	0	0	1
2005-2006	35186	2	47	21423.5	9	1	2	0	1	1	0	0	1	0	2	0	1	1	0	0	2
2005-2006	35190	2	54	21537.9	7	0	0	0	0	0	0	0	2	2	0	0	0	1	0	0	0
2005-2006	35195	2	53	6501.35	8	1	0	0	0	0	2	0	1	1	1	1	0	1	0	0	1
2005-2006	35198	1	57	20929	8	1	0	0	0	0	3	0	1	0	0	0	1	1	0	0	0
2005-2006	35202	2	52	5871.66	5	0	1	0	0	0	2	0	2	0	1	0	0	0	0	0	1
2005-2006	35203	2	50	13220.9	8	1	0	1	0	0	0	1	1	0	0	0	0	0	0	0	0
2005-2006	35206	1	49	19908.3	12	1	2	1	1	1	0	0	0	1	1	1	1	1	1	1	1
2005-2006	35208	2	49	21140.3	6	0	1	0	0	0	0	0	1	1	2	0	0	0	0	0	2
2005-2006	35211	2	58	5064.22	7	0	0	0	0	0	1	0	2	1	1	0	0	0	0	0	1
2005-2006	35213	2	56	16857.5	8	1	0	0	0	0	0	1	2	0	2	0	0	0	0	0	2
2005-2006	35214	2	50	7700.62	6	0	1	0	1	1	0	1	2	2	2	1	1	1	1	0	2
2005-2006	35215	1	51	5058.28	8	1	0	1	1	1	2	1	0	1	2	1	0	1	1	1	2
2005-2006	35216	2	44	12695.3	6	0	1	0	0	0	0	1	1	0	1	1	1	1	0	0	1
2005-2006	35220	2	54	22471.3	7	0	0	0	0	0	0	0	2	0	2	0	0	0	0	0
2005-2006	35221	2	51	3001.55	10	1	2	0	0	0	1	0	0	0	1	0	1	1	0	0	1
2005-2006	35225	1	50	7137.87	6	0	1	0	0	0	2	0	2	0	2	0	0	0	0	0	2
2005-2006	35232	1	57	2667.18	5	0	1	0	0	1	1	0	1	0	1	0	1	1	0	0	1
2005-2006	35233	2	45	4184.09	7	0	0	0	0	0	2	0	1	0	2	0	0	0	0	0	2
2005-2006	35234	2	49	7511.58	9	1	2	0	0	1	0	1	2	0	2	1	0	1	0	0
2005-2006	35235	2	57	7892.6	8	1	0	0	1	1	3	1	1	0	1	0	0	1	1	0	1
2005-2006	35237	1	47	8234.32	8	1	0	0	0	0	0	1	2	2	0	0	0	0	0	0	0
2005-2006	35238	2	52	18998.1	7	0	0	0	0	0	0	0	2	0	0	0	0	1	0	0	0
2005-2006	35245	1	55	14973.7	4	0	1	0	0	0	3	0	2	1	0	0	0	1	0	0	0
2005-2006	35249	1	53	7901.8	7	0	0	0	0	0	0	0	1	0	0	1	0	1	0	0	0
2005-2006	35255	2	51	6621.9	6	0	1	0	0	0	2	1	2	0	1	0	0	1	0	0	1
2005-2006	35260	2	47	11271.3	9	1	2	1	0	0	0	0	0	0	0	0	0	0	0	0	0
2005-2006	35273	2	46	10929.6	5	0	1	1	0	1	0	0	0	0	1	0	1	1	1	0	1
2005-2006	35287	2	52	23697	10	1	2	0	0	1	0	0	2	0	1	0	0	0	0	0	1
2005-2006	35290	1	45	7439.62	6	0	1	1	1	1	0	1	2	2	2	0	0	1	0	1	2
2005-2006	35296	1	45	7102.62	6	0	1	1	0	1	0	0	0	1	0	0	0	1	1	1	0
2005-2006	35298	1	46	26786.4	6	0	1	0	1	1	0	1	2	0	2	0	0	0	0	0	2
2005-2006	35299	2	50	6381.2	8	1	0	0	0	0	2	0	2	2	1	0	0	0	0	0	1
2005-2006	35301	1	46	4361.1	8	1	0	0	0	0	2	1	2	0	0	0	0	1	0	0	0
2005-2006	35304	1	48	4361.1	8	1	0	0	0	0	2	1	0	0	2	0	0	0	0	0
2005-2006	35306	1	45	3871.48	6	0	1	1	1	1	0	1	1	1	0	0	0	0	0	0	0
2005-2006	35311	1	47	13624.3	7	0	0	0	0	0	0	1	1	1	0	0	0	0	0	0	0
2005-2006	35312	2	44	20037.9	8	1	0	0	0	0	0	1	1	0	2	0	1	1	0	0
2005-2006	35313	2	47	15393.7	10	1	2	1	0	0	3	1	0	2	0	0	0	1	0	0	0
2005-2006	35315	1	54	9649.1	6	0	1	0	0	0	0	1	2	0	0	0	0	0	0	0	0
2005-2006	35324	2	44	9771.56	7	0	0	0	0	1	0	0	1	2	2	1	0	1	0	0	2
2005-2006	35326	1	44	19266.1	7	0	0	0	0	0	0	0	2	1	0	0	0	0	0	0	0
2005-2006	35329	2	46	22412.7	7	0	0	0	0	0	0	0	2	2	2	0	0	0	0	0	2
2005-2006	35337	1	57	6092.05	7	0	0	0	0	1	1	0	0	1	2	0	0	0	0	0	2
2005-2006	35339	1	54	4425.5	6	0	1	0	0	1	1	0	1	0	1	0	0	0	0	0	1
2005-2006	35341	1	46	8465.67	8	1	0	0	0	0	0	0	2	0	0	0	1	1	0	0	0
2005-2006	35345	2	57	4840.41	6	0	1	0	0	0	1	1	2	1	1	0	0	0	0	0	1
2005-2006	35349	2	47	19267.9	12	1	2	0	0	1	0	0	1	2	0	0	0	1	0	0	0
2005-2006	35352	2	49	4843.27	6	0	1	0	0	1	2	1	2	1	0	0	0	0	0	0	0
2005-2006	35353	2	48	10367.7	5	0	1	0	0	0	0	1	2	1	0	0	1	1	0	0	0
2005-2006	35362	1	47	2066.61	6	0	1	0	0	1	1	0	0	1	1	1	0	0	0	0	1
2005-2006	35367	2	52	16898	7	0	0	0	0	0	0	0	2	1	0	0	0	0	0	0	0
2005-2006	35374	1	58	8249.2	5	0	1	0	0	0	0	0	2	0	2	1	0	1	0	0	2
2005-2006	35375	1	46	18647.2	8	1	0	0	0	1	0	0	2	1	2	0	0	1	0	0	2
2005-2006	35384	1	56	1933.32	8	1	0	0	0	0	1	1	0	0	0	0	1	0	0	0	0
2005-2006	35385	2	58	17628.2	8	1	0	1	0	1	0	0	2	2	0	0	0	0	0	0	0
2005-2006	35392	2	50	2397.2	6	0	1	0	0	0	2	0	1	1	2	0	0	1	0	0	2
2005-2006	35396	2	49	7511.58	7	0	0	0	0	0	0	0	2	1	0	0	0	0	0	0	0
2005-2006	35397	1	46	21337.9	5	0	1	0	0	1	0	1	1	0	2	0	0	0	0	0	2
2005-2006	35407	2	54	2429.23	6	0	1	0	1	1	2	1	1	0	2	1	1	1	1	0	2
2005-2006	35408	1	49	10136.6	6	0	1	0	0	0	0	1	1	2	0	0	0	0	0	0	0
2005-2006	35410	2	45	14540	5	0	1	0	0	1	3	0	2	0	1	0	0	1	0	0	1
2005-2006	35413	2	56	12067.2	7	0	0	0	0	0	0	0	2	1	1	0	0	1	0	0	1
2005-2006	35414	1	49	7928.76	9	1	2	0	0	0	3	1	2	0	2	0	1	0	0	0	2
2005-2006	35416	1	44	12887.4	6	0	1	0	0	1	0	0	2	0	0	0	0	1	0	0	0
2005-2006	35420	1	46	9123.12	2	0	1	0	0	1	0	0	2	1	2	0	1	1	0	0	2
2005-2006	35424	2	52	5871.66	7	0	0	1	0	1	2	1	2	2	0	0	0	0	0	0	0
2005-2006	35430	2	44	15682.9	5	0	1	0	0	1	0	0	1	0	1	0	0	1	0	0	1
2005-2006	35432	1	44	4473.98	6	0	1	0	0	0	0	0	2	1	0	0	0	1	0	0	0
2005-2006	35434	2	45	2078.55	5	0	1	0	0	0	2	1	1	1	2	0	1	1	0	0	2
2005-2006	35437	2	46	17541.6	9	1	2	0	0	0	0	0	1	0	1	0	0	1	0	0	1
2005-2006	35439	1	48	4361.1	6	0	1	1	0	0	2	1	1	0	0	0	1	1	0	0	0
2005-2006	35442	1	51	5174.46	10	1	2	0	0	0	2	1	2	0	2	0	0	0	0	0	2
2005-2006	35444	2	47	6427.38	8	1	0	0	0	0	0	0	2	0	1	0	0	0	0	0	1
2005-2006	35455	1	47	6428.26	6	0	1	0	0	0	2	1	2	2	2	0	0	1	0	0	2
2005-2006	35465	2	47	12005.2	8	1	0	0	0	1	0	1	1	2	2	1	0	0	0	0	2
2005-2006	35469	2	56	16857.5	8	1	0	0	0	0	0	1	2	2	1	0	0	0	0	0	1
2005-2006	35473	1	45	6164.93	5	0	1	0	1	1	2	1	2	2	1	1	1	1	1	0	1
2005-2006	35475	1	44	13412	9	1	2	0	0	1	0	0	2	1	2	0	0	1	0	0	2
2005-2006	35482	1	44	18210.2	8	1	0	0	0	0	0	1	2	0	1	0	1	1	0	0	1
2005-2006	35485	2	46	7963.72	7	0	0	0	0	0	0	1	0	0	1	1	0	1	0	0	1
2005-2006	35488	1	48	23817	6	0	1	1	1	1	0	1	1	2	0	0	0	0	1	0	0
2005-2006	35493	2	46	16855.4	7	0	0	0	0	0	0	0	2	0	1	0	0	1	0	0	1
2005-2006	35495	2	55	2667.18	9	1	2	0	0	0	1	1	0	0	0	0	0	1	0	0	0
2005-2006	35501	1	50	26242.9	7	0	0	0	0	1	0	0	2	0	2	0	0	0	0	0	2
2005-2006	35502	1	45	7163.38	7	0	0	0	1	1	0	1	2	0	2	1	0	0	1	0
2005-2006	35507	2	52	6004.24	8	1	0	1	0	1	0	1	2	0	0	1	0	1	0	0	0
2005-2006	35509	1	56	5519.82	7	0	0	0	0	0	1	0	1	1	2	0	0	0	0	0	2
2005-2006	35515	1	49	8095.08	5	0	1	0	1	0	2	0	2	0	1	1	1	1	1	0	1
2005-2006	35517	2	50	4007.29	6	0	1	0	0	0	0	0	1	1	2	0	0	1	0	0	2
2005-2006	35522	1	47	7576.11	6	0	1	0	0	0	0	1	2	0	0	1	0	1	0	0	0
2005-2006	35525	1	46	9845.78	5	0	1	1	0	0	3	1	1	2	1	0	0	0	0	0	1
2005-2006	35528	1	49	5083.58	5	0	1	0	0	0	0	1	1	1	0	0	1	1	0	0	0
2005-2006	35529	2	46	22412.7	6	0	1	0	0	0	0	0	2	2	1	0	0	0	0	0	1
2005-2006	35530	1	58	16975.9	3	0	1	0	0	0	3	0	1	2	0	0	0	0	0	0	0
2005-2006	35531	1	50	9646.01	6	0	1	1	1	1	0	0	1	0	2	0	0	0	0	0	2
2005-2006	35535	1	57	9545.66	7	0	0	0	0	0	0	1	2	0	0	0	0	1	0	0	0
2005-2006	35537	2	55	30462	5	0	1	0	0	1	0	1	2	1	2	0	0	1	0	0	2
2005-2006	35543	2	52	6331.78	6	0	1	0	0	1	2	1	2	0	2	0	0	0	0	0	2
2005-2006	35547	2	48	10367.7	7	0	0	0	0	0	0	0	2	0	1	0	0	1	0	0	1
2005-2006	35549	2	54	2282.08	6	0	1	0	0	0	1	1	1	0	0	0	0	1	0	0	0
2005-2006	35551	1	52	7105.35	8	1	0	0	0	0	0	1	1	0	2	1	0	1	0	0	2
2005-2006	35558	2	45	4757.54	6	0	1	0	0	0	3	0	0	0	0	0	0	1	0	0	0
2005-2006	35559	1	46	10566.2	7	0	0	0	0	0	0	1	1	0	2	0	1	0	0	0	2
2005-2006	35561	1	57	21206	8	1	0	1	0	0	0	0	2	1	2	0	0	0	0	0
2005-2006	35564	1	50	18268.9	7	0	0	0	0	0	0	1	1	2	2	0	0	0	0	0	2
2005-2006	35567	2	50	22175	7	0	0	1	1	0	0	1	2	2	2	0	0	1	0	0	2
2005-2006	35569	1	55	5267.04	8	1	0	0	0	1	0	0	1	0	0	1	0	1	0	0	0
2005-2006	35572	1	58	17976.1	7	0	0	0	0	0	0	0	1	0	0	0	0	0	0	0	0
2005-2006	35573	1	56	1933.32	7	0	0	0	0	0	1	1	0	0	1	0	0	0	0	0	1
2005-2006	35578	1	46	17917.8	8	1	0	0	0	0	0	0	2	1	2	1	0	1	0	0	2
2005-2006	35579	2	51	2747.16	8	1	0	0	0	0	1	0	0	1	1	0	0	0	0	0	1
2005-2006	35580	1	54	24388.7	8	1	0	0	0	0	0	1	2	0	0	0	0	0	0	0	0
2005-2006	35586	1	58	1665.21	7	0	0	0	0	0	1	0	1	0	0	0	1	0	0	0	0
2005-2006	35588	1	57	2667.18	6	0	1	0	0	1	1	0	1	1	1	0	1	0	0	0	1
2005-2006	35591	2	46	4304.02	9	1	2	0	0	0	0	1	1	0	1	0	0	1	0	0
2005-2006	35592	1	50	8293.9	11	1	2	0	0	0	0	1	0	0	0	1	0	1	0	0	0
2005-2006	35594	2	58	4978.92	6	0	1	0	0	0	1	1	2	1	0	0	0	0	0	0	0
2005-2006	35602	1	47	7640.93	8	1	0	0	0	0	0	1	1	0	0	0	0	0	0	0	0
2005-2006	35607	2	44	21293.5	8	1	0	1	1	1	0	0	2	0	2	0	0	0	0	0	2
2005-2006	35608	2	45	4184.09	4	0	1	0	0	0	2	1	1	0	2	1	1	1	0	0	2
2005-2006	35609	2	49	16545.7	8	1	0	0	1	1	0	0	2	1	2	0	0	1	0	1	2
2005-2006	35612	2	56	4850.99	4	0	1	0	0	0	2	1	2	2	0	0	0	1	0	0	0
2005-2006	35614	1	45	9831.22	5	0	1	0	0	1	0	0	1	0	0	1	1	1	0	0	0
2005-2006	35616	2	51	6621.9	6	0	1	0	0	1	2	1	2	0	2	0	1	1	0	0	2
2005-2006	35617	1	57	2133.74	6	0	1	0	0	1	1	1	1	1	2	0	0	1	0	0	2
2005-2006	35619	2	46	4304.02	7	0	0	0	0	0	0	0	1	0	1	0	0	1	0	0	1
2005-2006	35620	1	55	7168.27	8	1	0	1	0	1	0	1	2	1	1	0	1	0	0	0	1
2005-2006	35624	1	55	8946.92	7	0	0	0	0	1	0	1	2	2	0	0	0	0	0	0	0
2005-2006	35625	1	44	13412	8	1	0	0	0	1	0	0	1	0	0	0	0	1	0	0	0
2005-2006	35626	2	58	2217.18	5	0	1	0	0	0	1	1	0	0	0	1	0	1	1	0	0
2005-2006	35632	1	51	5174.46	6	0	1	0	0	0	2	0	2	0	2	0	0	0	0	0	2
2005-2006	35633	1	46	13138.5	8	1	0	0	0	1	0	1	2	1	0	1	0	0	0	0	0
2005-2006	35635	1	45	12772.8	7	0	0	0	0	0	0	1	2	2	0	0	0	0	0	0
2005-2006	35645	1	54	2678.24	5	0	1	0	0	1	0	1	2	0	0	1	0	1	1	0	0
2005-2006	35646	1	50	24804.5	8	1	0	0	0	0	0	0	2	0	1	0	0	0	0	0	1
2005-2006	35652	1	57	2603.86	8	1	0	0	0	0	1	0	0	1	2	0	1	1	0	0	2
2005-2006	35654	2	55	5511.13	8	1	0	0	0	0	1	0	0	0	2	0	1	0	0	0	2
2005-2006	35655	2	44	8623.46	8	1	0	0	0	1	0	1	1	2	2	0	0	0	0	0	2
2005-2006	35659	2	45	4754.39	4	0	1	0	0	1	2	1	1	1	2	0	0	1	0	0	2
2005-2006	35664	2	45	14540	5	0	1	0	0	1	3	0	1	1	1	1	0	1	0	0	1
2005-2006	35665	1	48	2685.18	8	1	0	0	0	0	2	0	0	0	2	1	1	1	0	0	2
2005-2006	35668	1	45	7102.62	7	0	0	0	0	0	0	0	1	0	1	0	0	0	0	0	1
2005-2006	35672	1	50	6977.61	8	1	0	1	0	0	2	0	2	0	0	0	0	0	1	0	0
2005-2006	35673	1	54	10610	8	1	0	0	0	0	0	0	2	0	1	1	0	1	0	0	1
2005-2006	35675	2	50	9554.01	8	1	0	0	0	0	0	0	1	0	1	0	1	1	1	0	1
2005-2006	35679	2	45	5049.22	6	0	1	0	0	0	0	0	2	2	2	0	0	0	0	0	2
2005-2006	35684	1	55	22613.9	8	1	0	0	0	1	0	0	0	1	2	0	0	1	0	0	2
2005-2006	35685	1	45	6164.93	3	0	1	0	0	1	2	0	2	2	0	0	0	0	1	0	0
2005-2006	35686	2	49	11657.8	9	1	2	1	1	1	0	1	1	2	2	1	1	1	0	0	2
2005-2006	35687	2	50	12695.3	7	0	0	0	0	0	0	0	2	1	0	1	0	1	0	0	0
2005-2006	35688	2	49	5519.3	7	0	0	0	0	0	0	1	1	1	1	0	0	1	0	0	1
2005-2006	35689	2	46	14199.9	7	0	0	0	0	1	0	0	0	0	1	0	0	1	1	0	1
2005-2006	35691	1	48	5821.02	7	0	0	0	1	0	2	0	1	2	0	0	0	1	1	0	0
2005-2006	35694	1	44	6088.94	4	0	1	0	0	1	0	1	2	0	2	0	0	0	0	0
2005-2006	35696	1	55	4459.59	5	0	1	0	0	0	1	0	2	0	0	0	0	1	0	0	0
2005-2006	35701	1	56	5519.82	7	0	0	0	0	0	1	0	0	1	2	0	0	1	0	0	2
2005-2006	35707	1	50	5248.28	6	0	1	0	0	0	1	0	0	0	2	0	0	0	0	0	2
2005-2006	35708	2	57	2119.19	8	1	0	0	0	0	1	1	1	0	2	0	0	1	0	0	2
2005-2006	35709	1	45	22598.5	7	0	0	1	1	0	0	0	1	2	2	0	0	0	1	0	2
2005-2006	35715	1	53	5000.16	7	0	0	0	0	0	1	0	2	1	1	0	0	0	0	0	1
2005-2006	35718	1	52	16771.9	8	1	0	0	0	1	0	0	1	0	1	1	0	1	0	0	1
2005-2006	35719	1	52	8095.08	4	0	1	0	0	0	2	0	1	1	0	0	0	0	0	0	0
2005-2006	35722	2	47	27595.8	3	0	1	1	1	0	0	0	1	2	1	1	0	1	1	1	1
2005-2006	35724	1	47	13624.3	6	0	1	0	0	0	0	1	2	1	2	0	1	1	0	0	2
2005-2006	35728	2	53	9285.63	7	0	0	0	1	1	0	1	1	0	2	0	0	1	1	0
2005-2006	35729	1	57	30371.6	7	0	0	0	1	0	0	1	2	2	0	0	0	0	0	0	0
2005-2006	35737	1	47	13624.3	7	0	0	0	0	1	0	1	2	2	1	0	0	1	0	0	1
2005-2006	35743	1	44	5240.25	6	0	1	1	0	1	2	0	2	0	2	0	0	0	0	0	2
2005-2006	35745	1	49	1943.87	6	0	1	0	0	0	2	0	1	2	0	0	0	1	0	0	0
2005-2006	35751	1	55	22681.3	6	0	1	0	0	0	0	0	1	0	0	0	0	0	0	0	0
2005-2006	35756	2	44	7059.52	8	1	0	0	0	0	0	1	1	1	1	1	0	1	0	0	1
2005-2006	35763	2	52	17956.8	5	0	1	0	0	0	0	0	2	1	1	0	0	0	0	1	1
2005-2006	35764	2	51	5827.6	8	1	0	0	0	0	2	0	2	0	1	0	0	1	1	0	1
2005-2006	35766	1	51	1943.87	8	1	0	0	0	0	2	0	1	2	0	0	0	0	0	0	0
2005-2006	35770	1	44	5954.5	6	0	1	0	0	1	2	1	2	2	1	0	0	1	0	0	1
2005-2006	35775	2	57	4378.84	6	0	1	0	0	1	1	0	2	1	2	0	0	0	0	0	2
2005-2006	35778	1	46	26706.9	6	0	1	0	0	0	0	0	1	1	0	0	0	0	0	0	0
2005-2006	35781	1	54	24461.4	8	1	0	0	0	1	0	0	1	0	0	0	0	0	0	0	0
2005-2006	35783	2	48	5550.67	8	1	0	0	0	0	0	1	2	0	0	1	1	0	0	0	0
2005-2006	35784	2	53	4116.02	8	1	0	0	0	0	1	1	0	1	2	0	1	0	0	0	2
2005-2006	35785	2	57	4840.41	7	0	0	0	0	0	1	0	0	1	0	0	1	0	0	0	0
2005-2006	35788	1	47	10486.6	8	1	0	0	0	0	0	0	2	0	1	0	0	1	0	0	1
2005-2006	35790	1	51	5174.46	6	0	1	0	0	0	2	0	1	0	2	0	0	0	0	0	2
2005-2006	35792	2	52	10566.2	8	1	0	0	0	0	3	1	1	0	0	0	0	1	0	0	0
2005-2006	35793	1	50	24804.5	7	0	0	0	0	0	0	0	2	1	1	0	0	1	0	0	1
2005-2006	35798	2	46	16855.4	6	0	1	0	1	1	0	0	1	1	1	1	0	1	1	1	1
2005-2006	35802	2	53	12743.9	6	0	1	0	0	0	0	0	1	1	1	0	0	1	0	0	1
2005-2006	35805	2	51	5827.6	4	0	1	0	0	0	2	0	2	2	2	0	0	1	0	0	2
2005-2006	35808	1	51	19024.3	6	0	1	0	0	0	0	0	2	0	0	0	0	0	0	0	0
2005-2006	35809	2	58	3177.15	8	1	0	0	1	1	2	1	1	1	1	1	0	1	0	1	1
2005-2006	35810	1	51	5174.46	6	0	1	0	0	0	2	0	2	2	2	0	1	1	0	0	2
2005-2006	35822	1	53	23631.9	6	0	1	0	1	1	0	0	2	1	2	0	0	0	0	0	2
2005-2006	35823	2	50	23391.3	9	1	2	0	0	0	0	0	2	0	0	0	0	0	0	0
2005-2006	35826	1	55	969.387	8	1	0	0	0	0	1	0	1	1	1	0	1	1	0	0	1
2005-2006	35827	2	44	6381.2	6	0	1	0	0	0	2	1	1	1	0	0	0	0	0	0	0
2005-2006	35832	2	48	5550.67	7	0	0	0	0	1	0	1	2	1	1	1	1	0	0	0	1
2005-2006	35838	2	50	8623.46	8	1	0	1	1	1	0	0	1	2	2	0	0	0	0	0	2
2005-2006	35856	2	52	17956.8	5	0	1	0	1	0	3	0	2	2	2	0	0	1	0	0	2
2005-2006	35858	2	47	12005.2	6	0	1	0	0	1	0	0	1	1	1	0	0	1	0	0	1
2005-2006	35863	1	46	23825.4	8	1	0	0	1	0	0	0	2	0	2	0	0	1	0	0	2
2005-2006	35866	1	57	7486.8	7	0	0	0	0	0	1	0	1	0	1	0	0	0	0	0
2005-2006	35867	2	56	17541.6	7	0	0	0	1	1	0	0	1	1	1	0	0	0	0	1	1
2005-2006	35870	2	58	5064.22	8	1	0	0	0	0	1	0	0	0	2	0	0	0	0	0	2
2005-2006	35874	1	47	21504.3	5	0	1	1	0	0	0	0	1	0	1	0	1	1	0	0	1
2005-2006	35877	1	57	5334.36	10	1	2	0	0	1	1	1	0	0	0	1	1	1	0	0	0
2005-2006	35880	2	54	11661.1	4	0	1	0	0	0	0	0	2	2	2	0	0	1	0	0	2
2005-2006	35882	1	52	4581.34	9	1	2	1	0	1	2	1	1	2	0	0	1	1	0	0	0
2005-2006	35883	2	47	18514.2	7	0	0	0	0	1	0	1	2	1	1	1	0	0	0	0	1
2005-2006	35884	2	50	7990.51	4	0	1	0	0	1	0	0	0	1	2	1	1	1	0	0	2
2005-2006	35887	1	57	13212.8	8	1	0	0	0	0	0	0	2	0	1	1	0	0	0	0	1
2005-2006	35888	1	55	4536	7	0	0	0	0	0	1	1	0	2	1	0	0	0	0	0	1
2005-2006	35891	1	50	2681.46	7	0	0	0	0	1	2	0	2	2	1	1	1	1	0	0	1
2005-2006	35897	2	50	22175	9	1	2	0	0	0	0	0	1	1	2	0	0	1	0	0	2
2005-2006	35902	1	57	7486.8	5	0	1	0	0	1	1	0	0	0	2	0	0	1	0	0	2
2005-2006	35904	2	52	3788.08	5	0	1	0	0	0	2	1	1	1	2	1	1	1	0	0	2
2005-2006	35907	2	50	5448.1	6	0	1	0	0	0	0	1	2	0	0	1	0	0	0	0	0
2005-2006	35908	2	50	10176.1	8	1	0	0	0	0	0	0	2	1	1	0	0	1	0	0	1
2005-2006	35918	1	53	5000.16	12	1	2	0	0	0	1	0	0	0	1	0	0	1	0	0	1
2005-2006	35922	1	54	16806.2	6	0	1	0	0	0	3	1	1	0	2	0	0	0	0	0	2
2005-2006	35927	2	47	27678	7	0	0	0	0	0	0	0	1	0	1	0	0	0	0	0	1
2005-2006	35928	1	44	13412	7	0	0	0	0	0	0	0	2	1	1	0	0	0	0	0	1
2005-2006	35936	2	45	1571.82	7	0	0	0	0	0	2	1	1	2	0	0	0	1	0	0	0
2005-2006	35937	2	49	20150.3	8	1	0	0	0	1	3	0	0	0	1	0	1	1	0	0	1
2005-2006	35940	2	51	6621.9	4	0	1	0	0	0	2	1	1	0	1	0	0	0	0	0	1
2005-2006	35941	1	49	29762.1	8	1	0	0	0	1	0	0	1	1	2	0	0	1	0	0	2
2005-2006	35947	1	53	1751.31	7	0	0	0	0	1	1	0	0	0	1	0	0	0	0	0	1
2005-2006	35955	2	45	4754.39	6	0	1	0	0	0	2	1	1	0	2	0	0	0	0	0	2
2005-2006	35957	2	54	11661.1	8	1	0	0	1	1	0	1	1	2	2	0	0	1	0	0	2
2005-2006	35958	2	44	15069.5	5	0	1	0	0	0	0	0	2	2	2	0	0	0	0	0	2
2005-2006	35959	2	52	16957.7	6	0	1	0	0	0	3	0	2	2	1	0	0	0	0	0	1
2005-2006	35961	1	49	19908.3	7	0	0	0	0	0	0	1	1	0	1	0	0	1	0	0	1
2005-2006	35963	2	54	2220.4	8	1	0	0	0	0	1	1	0	0	1	0	1	1	0	0	1
2005-2006	35968	1	52	21249.9	8	1	0	0	0	0	0	0	2	1	1	0	0	1	0	0
2005-2006	35972	1	45	15161.5	7	0	0	0	0	0	0	0	2	1	2	0	1	1	0	0	2
2005-2006	35976	2	54	23774.4	7	0	0	0	1	1	0	0	1	0	1	0	0	1	0	0	1
2005-2006	35977	2	47	18514.2	8	1	0	0	0	0	0	0	1	1	1	0	0	1	0	0	1
2005-2006	35980	2	49	23767.5	6	0	1	0	0	0	0	1	2	0	0	0	0	1	0	0	0
2005-2006	35982	2	49	23767.5	8	1	0	0	0	0	0	1	2	0	1	0	0	1	0	0	1
2005-2006	35983	1	44	13412	7	0	0	0	0	0	0	0	2	0	0	0	0	1	0	0	0
2005-2006	35988	2	54	4754.61	7	0	0	0	0	1	1	1	1	1	2	0	0	1	0	0
2005-2006	35999	2	46	17541.6	6	0	1	0	0	0	0	0	0	2	0	0	0	1	0	0	0
2005-2006	36004	1	57	5511.13	6	0	1	0	0	0	1	0	2	0	0	0	0	0	0	0	0
2005-2006	36007	2	44	22461.4	7	0	0	0	0	1	0	1	2	1	1	0	0	0	0	0	1
2005-2006	36011	2	58	6732.9	6	0	1	0	0	0	2	1	2	0	1	0	0	0	1	0	1
2005-2006	36014	2	52	6983.07	5	0	1	0	0	0	3	0	1	1	1	0	0	0	0	0	1
2005-2006	36020	2	47	8747.46	8	1	0	0	0	0	0	1	1	0	0	0	0	0	0	0	0
2005-2006	36024	1	46	13138.5	6	0	1	0	0	1	0	1	2	0	2	0	0	0	0	0	2
2005-2006	36036	1	55	4459.59	6	0	1	0	1	1	1	1	1	0	2	0	0	1	0	0	2
2005-2006	36038	2	52	16898	8	1	0	0	1	0	0	1	2	0	2	0	0	1	0	0	2
2005-2006	36047	2	53	5875.83	8	1	0	0	0	0	1	0	0	0	1	0	0	0	0	0	1
2005-2006	36048	2	49	5519.3	7	0	0	0	0	0	0	0	2	1	1	0	0	0	0	0	1
2005-2006	36052	1	45	20160.3	8	1	0	0	0	0	0	0	2	1	2	1	0	0	0	0	2
2005-2006	36057	1	55	4536	8	1	0	0	0	1	1	0	1	2	2	0	1	0	0	0	2
2005-2006	36058	2	50	3739.21	10	1	2	0	1	0	2	1	1	0	2	0	0	1	0	0	2
2005-2006	36065	2	47	27678	8	1	0	1	0	0	0	0	2	0	0	0	0	0	0	0	0
2005-2006	36066	2	44	2466.59	6	0	1	0	0	0	0	0	2	0	0	0	0	1	0	0	0
2005-2006	36069	1	52	6948.46	8	1	0	0	0	0	2	0	2	0	0	0	0	0	0	0	0
2005-2006	36070	2	48	6501.35	5	0	1	0	1	1	2	0	1	2	2	0	0	0	0	0	2
2005-2006	36074	1	55	9709.44	9	1	2	0	0	0	3	0	2	0	0	0	0	0	0	0	0
2005-2006	36075	2	51	5827.6	9	1	2	0	0	1	2	0	1	0	2	1	1	1	0	0	2
2005-2006	36077	2	46	10261.5	8	1	0	0	0	0	0	0	1	0	1	0	0	0	0	0	1
2005-2006	36081	1	55	22681.3	8	1	0	0	1	0	0	1	2	2	1	1	0	1	0	0	1
2005-2006	36085	2	56	2842.55	7	0	0	1	0	0	2	1	1	0	2	1	1	1	0	0	2
2005-2006	36087	2	44	20037.9	7	0	0	0	0	0	0	0	1	2	2	0	0	0	0	0	2
2005-2006	36091	1	44	5954.5	7	0	0	0	0	0	2	1	2	0	0	0	0	0	0	0	0
2005-2006	36100	2	47	7102.62	7	0	0	0	1	1	0	1	1	0	1	1	0	0	1	0	1
2005-2006	36101	2	46	10939.8	6	0	1	0	0	0	0	0	2	1	2	0	0	0	0	0	2
2005-2006	36102	2	51	21425.6	8	1	0	0	1	1	0	0	2	1	0	0	0	0	1	0	0
2005-2006	36108	1	53	1068.58	8	1	0	0	0	0	1	1	0	0	1	1	0	0	0	0	1
2005-2006	36112	1	44	10857	5	0	1	0	0	0	0	1	1	2	2	0	1	1	0	0	2
2005-2006	36116	2	50	4691.92	8	1	0	0	0	0	1	0	1	1	2	0	0	0	0	0	2
2005-2006	36118	1	55	2845.76	6	0	1	1	0	1	2	0	1	1	1	0	1	0	0	0	1
2005-2006	36119	2	45	1662.28	5	0	1	0	0	0	3	0	1	1	1	1	1	1	0	0	1
2005-2006	36122	1	53	5000.16	8	1	0	0	0	0	1	0	0	0	2	0	0	0	0	0	2
2005-2006	36129	2	57	3857.55	7	0	0	0	0	0	2	1	2	1	2	0	0	1	0	0	2
2005-2006	36132	2	46	25123.4	7	0	0	0	0	1	0	0	2	0	2	0	0	0	0	0	2
2005-2006	36133	2	56	4742.07	7	0	0	0	0	0	2	0	2	0	2	0	0	0	0	0	2
2005-2006	36134	2	58	7826.32	8	1	0	0	0	0	2	1	2	0	2	0	0	0	0	0	2
2005-2006	36140	1	45	15161.5	5	0	1	0	0	1	0	0	2	1	2	0	0	1	0	0	2
2005-2006	36147	2	49	9678.86	4	0	1	0	0	1	0	1	1	0	1	0	0	1	0	0	1
2005-2006	36148	2	45	4184.09	6	0	1	0	0	1	2	0	1	2	2	0	0	1	0	0	2
2005-2006	36155	1	52	6948.46	8	1	0	0	0	1	2	1	2	0	2	0	0	1	1	0	2
2005-2006	36159	1	56	2820.19	9	1	2	0	0	1	2	0	0	0	2	1	1	1	0	0	2
2005-2006	36160	2	50	22461.4	8	1	0	0	0	0	0	0	2	0	2	0	0	1	0	0	2
2005-2006	36164	2	52	17956.8	8	1	0	0	1	0	0	0	2	0	1	0	0	0	0	0	1
2005-2006	36169	1	47	21504.3	7	0	0	0	1	0	0	0	2	0	2	0	0	0	0	0	2
2005-2006	36171	1	50	26165	8	1	0	0	0	1	0	0	2	0	1	0	0	0	0	0	1
2005-2006	36174	1	44	3925.99	7	0	0	0	0	1	2	1	2	0	0	0	0	1	0	0	0
2005-2006	36179	1	55	4536	8	1	0	0	0	0	1	0	1	1	1	0	0	0	0	0	1
2005-2006	36184	2	51	21425.6	8	1	0	1	1	0	0	0	2	0	2	0	1	1	0	0	2
2005-2006	36187	1	58	8003.03	7	0	0	0	0	0	0	1	2	0	0	0	1	0	0	0	0
2005-2006	36190	2	49	21140.3	6	0	1	0	0	1	0	0	2	1	2	0	0	1	0	0	2
2005-2006	36193	1	48	23825.4	5	0	1	0	0	1	3	0	2	1	2	0	0	0	1	0	2
2005-2006	36194	2	53	29293.6	7	0	0	0	1	1	0	0	1	0	2	0	1	1	1	0	2
2005-2006	36197	2	51	3414.81	6	0	1	1	0	0	2	1	1	2	1	0	0	0	0	0	1
2005-2006	36201	2	44	20037.9	6	0	1	0	0	0	0	0	0	1	2	0	0	0	0	0	2
2005-2006	36205	2	58	1332.17	9	1	2	0	0	0	1	1	0	0	2	0	1	0	0	0	2
2005-2006	36207	1	48	5851.52	9	1	2	0	0	1	0	1	0	1	2	0	0	1	0	0	2
2005-2006	36209	1	50	7137.87	5	0	1	0	0	0	2	0	2	0	1	0	0	1	1	0	1
2005-2006	36211	2	47	8673.26	6	0	1	0	0	0	0	1	1	2	0	0	0	1	0	0	0
2005-2006	36213	1	52	6114.98	7	0	0	0	0	0	2	0	2	0	1	0	0	1	0	0	1
2005-2006	36216	2	46	9282.79	7	0	0	0	0	0	0	0	2	1	2	0	0	1	0	0	2
2005-2006	36218	1	52	6948.46	6	0	1	0	0	0	2	1	2	0	1	0	0	0	0	0	1
2005-2006	36220	2	44	9254.48	8	1	0	0	0	1	0	1	1	0	2	1	0	0	0	0	2
2005-2006	36223	2	54	1385.6	6	0	1	0	1	1	1	1	1	0	1	0	0	1	0	0	1
2005-2006	36226	1	49	1943.87	6	0	1	0	0	0	2	1	2	2	1	0	0	0	0	0
2005-2006	36227	1	55	2317.54	7	0	0	0	0	0	2	1	1	1	1	0	0	0	0	0	1
2005-2006	36237	2	46	2758.92	6	0	1	1	1	1	0	0	0	1	0	1	0	0	0	1
2005-2006	36240	1	46	9845.78	6	0	1	0	0	0	0	0	2	0	2	0	0	0	0	0	2
2005-2006	36247	1	51	12559.4	6	0	1	0	0	0	3	0	1	0	1	0	0	0	0	0	1
2005-2006	36250	1	45	9109.64	3	0	1	0	0	1	3	1	0	0	0	0	1	1	0	0	0
2005-2006	36251	2	53	9285.63	7	0	0	0	1	1	0	1	1	2	0	1	0	1	1	1	0
2005-2006	36257	2	58	19018.5	8	1	0	0	0	0	0	0	2	2	2	0	0	1	0	0	2
2005-2006	36265	2	56	5570.82	6	0	1	0	0	1	2	0	2	1	0	0	0	1	0	0	0
2005-2006	36266	1	44	6088.94	2	0	1	0	0	1	0	1	0	0	0	1	1	1	0	0	0
2005-2006	36268	2	56	17986.4	8	1	0	0	1	1	0	1	2	2	2	0	0	1	1	0	2
2005-2006	36275	2	47	6427.38	7	0	0	0	0	0	0	1	1	1	0	1	0	0	0	0	0
2005-2006	36277	2	53	16639.7	8	1	0	0	0	1	0	0	2	1	0	0	0	1	0	0	0
2005-2006	36279	1	44	10857	9	1	2	0	0	1	0	1	1	0	1	0	0	1	0	0	1
2005-2006	36280	1	55	3725.52	8	1	0	0	0	0	1	0	1	0	1	0	0	1	0	0	1
2005-2006	36281	2	50	3739.21	6	0	1	0	0	1	2	1	2	0	2	0	1	1	0	0	2
2005-2006	36283	1	48	4361.1	7	0	0	1	0	0	2	1	1	0	0	0	0	1	0	0
2005-2006	36284	2	49	15898.4	7	0	0	0	0	0	0	0	1	1	2	0	0	1	0	0	2
2005-2006	36286	2	50	15693.4	7	0	0	0	0	0	0	0	2	1	2	0	0	1	0	0	2
2005-2006	36291	1	52	3734.18	6	0	1	0	0	1	2	1	1	2	0	0	0	0	0	0	0
2005-2006	36292	1	56	5519.82	8	1	0	0	0	0	1	0	0	0	1	0	0	0	0	0	1
2005-2006	36293	2	57	4840.41	7	0	0	0	0	1	1	1	0	2	0	0	0	1	0	0
2005-2006	36294	1	44	18210.2	7	0	0	0	0	0	0	0	2	2	1	0	0	0	0	0	1
2005-2006	36296	1	44	5954.5	4	0	1	0	0	1	2	1	2	0	2	0	1	1	0	0	2
2005-2006	36298	2	52	8240.38	6	0	1	0	0	0	0	0	2	0	2	0	0	1	0	0	2
2005-2006	36307	2	44	6250.1	8	1	0	0	0	1	2	1	2	0	2	0	0	0	0	0	2
2005-2006	36309	1	51	5879.74	6	0	1	0	0	0	2	1	2	1	1	0	0	0	0	0	1
2005-2006	36311	2	50	15069.5	7	0	0	0	0	1	0	0	1	0	1	0	0	1	0	0	1
2005-2006	36319	2	50	7672.84	5	0	1	1	0	0	0	1	2	2	1	0	0	0	0	0	1
2005-2006	36323	1	45	27678	7	0	0	0	0	0	0	0	1	0	0	0	0	1	0	0	0
2005-2006	36328	1	50	3292.63	8	1	0	0	0	1	2	1	2	2	0	0	0	0	0	1	0
2005-2006	36329	2	57	4758.88	5	0	1	0	1	1	1	0	2	1	2	0	0	0	1	0	2
2005-2006	36331	1	47	7576.11	10	1	2	0	0	0	0	1	1	1	2	1	1	0	0	0
2005-2006	36333	2	44	12695.3	7	0	0	0	0	0	0	0	1	0	0	0	0	1	0	0	0
2005-2006	36335	1	52	22415.4	6	0	1	0	0	0	0	1	2	0	0	0	0	0	0	0	0
2005-2006	36336	2	52	18941.7	6	0	1	0	0	1	0	0	2	0	0	0	0	1	0	0	0
2005-2006	36339	1	55	969.387	7	0	0	1	0	1	1	1	1	2	0	0	0	1	0	1	0
2005-2006	36340	2	54	2032.21	7	0	0	0	0	1	1	0	0	1	1	0	0	1	0	0	1
2005-2006	36342	1	53	24928	7	0	0	0	0	1	0	0	2	0	0	0	0	0	1	0	0
2005-2006	36343	2	57	22876.8	10	1	2	1	0	1	0	1	2	2	0	0	0	0	0	0	0
2005-2006	36346	2	50	2466.59	9	1	2	0	0	0	0	0	2	0	0	0	0	0	0	0	0
2005-2006	36347	1	46	26706.9	8	1	0	0	0	0	0	0	1	1	2	0	0	1	0	0	2
2005-2006	36351	2	45	1571.82	6	0	1	1	0	1	2	0	2	2	0	1	0	1	0	0	0
2005-2006	36352	1	45	21423.5	6	0	1	0	0	0	0	0	2	0	2	0	0	1	0	0	2
2005-2006	36354	2	58	3177.15	4	0	1	0	1	1	2	1	1	1	2	1	1	1	0	0	2
2005-2006	36356	1	55	15789.5	8	1	0	0	0	0	0	0	2	0	1	0	0	1	0	0	1
2005-2006	36357	2	49	5240.25	4	0	1	0	0	0	2	1	2	0	1	0	1	0	0	0	1
2005-2006	36358	1	58	3739.41	7	0	0	0	1	0	1	0	0	0	2	0	0	0	0	0	2
2005-2006	36362	1	45	6026.51	5	0	1	0	0	0	2	0	1	0	1	0	0	1	0	0	1
2005-2006	36369	2	48	4699.74	7	0	0	0	0	0	1	0	2	0	2	0	0	0	0	0
2005-2006	36373	2	44	7990.51	6	0	1	0	0	1	0	0	1	1	0	0	0	1	0	0	0
2005-2006	36379	1	54	4809.59	7	0	0	0	0	0	1	0	1	0	0	0	0	0	0	0	0
2005-2006	36389	2	52	18941.7	7	0	0	0	0	0	0	0	2	1	0	0	0	0	0	0	0
2005-2006	36390	1	50	2681.46	9	1	2	0	0	0	2	0	1	0	1	1	0	1	0	0	1
2005-2006	36394	1	57	30462	7	0	0	0	0	0	0	0	2	0	2	0	0	1	0	0	2
2005-2006	36398	2	52	12542.1	8	1	0	0	0	1	0	0	0	2	0	0	0	0	0	0	0
2005-2006	36400	1	52	6948.46	4	0	1	0	0	0	2	1	1	2	0	0	0	0	0	0	0
2005-2006	36401	2	53	15988.8	8	1	0	0	0	0	0	0	2	0	2	0	1	1	1	0	2
2005-2006	36405	2	45	4184.09	7	0	0	0	0	0	2	0	2	0	1	0	0	0	0	0	1
2005-2006	36407	1	52	5220.81	10	1	2	0	0	1	0	0	1	1	0	0	0	1	1	0	0
2005-2006	36408	2	54	4754.61	6	0	1	0	0	1	1	0	2	1	2	1	1	1	0	0	2
2005-2006	36409	1	44	1968.58	6	0	1	1	0	1	2	0	2	1	1	0	0	0	0	1	1
2005-2006	36414	2	46	5851.52	6	0	1	1	0	1	0	0	0	1	2	1	1	1	0	0	2
2005-2006	36415	2	46	7963.72	6	0	1	1	1	1	0	1	1	0	2	1	1	1	1	0	2
2005-2006	36427	1	46	26786.4	8	1	0	0	0	0	0	0	2	0	1	0	0	0	0	0	1
2005-2006	36428	2	56	4850.99	6	0	1	0	0	0	2	0	2	2	1	0	0	1	1	0	1
2005-2006	36432	2	44	7119.91	8	1	0	0	0	1	0	1	1	1	2	1	0	1	0	0	2
2005-2006	36436	1	51	5058.28	5	0	1	0	0	0	2	1	2	0	2	0	0	0	0	0	2
2005-2006	36437	1	56	8530.41	8	1	0	0	0	1	2	1	0	0	1	0	0	0	0	0	1
2005-2006	36440	2	46	9939.75	7	0	0	0	0	0	0	1	1	0	0	0	0	0	0	0	0
2005-2006	36442	2	52	1941.2	5	0	1	1	0	1	2	0	0	1	2	0	0	0	0	0
2005-2006	36446	2	53	7827.18	8	1	0	0	0	0	2	1	1	0	1	0	0	1	0	0	1
2005-2006	36451	1	48	3410.96	6	0	1	0	0	1	2	1	1	1	2	0	0	0	0	0	2
2005-2006	36458	1	44	17136.4	7	0	0	0	0	1	0	1	1	1	1	0	0	1	0	0	1
2005-2006	36462	2	48	16639.7	9	1	2	0	0	0	0	0	2	0	0	0	0	0	0	0	0
2005-2006	36464	2	51	5827.6	6	0	1	0	0	0	2	1	1	2	1	1	1	1	0	0	1
2005-2006	36468	1	46	25318.2	8	1	0	0	0	0	0	0	2	1	2	0	1	1	0	0	2
2005-2006	36469	2	51	5827.6	8	1	0	0	1	1	2	0	0	2	2	0	0	1	1	0	2
2005-2006	36472	2	46	7896.17	7	0	0	0	0	1	0	1	1	0	2	0	0	1	0	0	2
2005-2006	36478	1	50	2681.46	9	1	2	1	1	1	2	1	0	0	2	0	0	1	1	0	2
2005-2006	36482	1	47	3033.4	6	0	1	0	1	0	2	0	2	2	0	1	1	1	1	0	0
2005-2006	36483	1	48	21401.4	7	0	0	0	0	0	0	1	2	0	1	0	0	1	0	0	1
2005-2006	36484	2	54	5623.13	8	1	0	0	0	0	0	0	1	0	1	0	1	1	0	0	1
2005-2006	36487	2	46	5851.52	7	0	0	0	0	0	0	0	0	0	0	0	0	0	0	0	0
2005-2006	36493	1	53	24903.9	9	1	2	0	1	0	3	1	1	0	2	0	0	0	1	0	2
2005-2006	36494	2	49	4059.66	6	0	1	1	1	1	0	0	0	1	2	1	0	1	0	0	2
2005-2006	36499	1	58	16916.1	8	1	0	0	0	0	0	0	1	2	1	0	0	0	0	0	1
2005-2006	36502	1	55	4536	4	0	1	0	0	0	1	0	1	2	1	0	0	0	0	0	1
2005-2006	36503	1	54	24461.4	6	0	1	1	1	1	0	1	2	0	2	0	0	1	1	0	2
2005-2006	36506	1	48	2744.06	8	1	0	0	0	0	1	1	2	0	1	1	0	1	0	0	1
2005-2006	36509	1	53	5000.16	6	0	1	0	0	0	1	0	2	1	1	0	0	1	0	0	1
2005-2006	36515	2	48	23831.7	6	0	1	0	1	0	0	1	2	1	1	0	0	0	0	0	1
2005-2006	36518	2	55	20376.5	8	1	0	0	1	1	0	1	1	2	1	0	0	1	0	0	1
2005-2006	36519	2	54	16550.4	6	0	1	0	1	1	0	1	2	1	1	0	0	0	1	1	1
2005-2006	36523	1	46	11629.3	8	1	0	0	0	0	0	0	0	1	0	0	0	0	0	0	0
2005-2006	36525	2	56	6555.55	8	1	0	0	1	0	0	1	2	0	0	0	0	0	1	0	0
2005-2006	36528	1	55	1321.89	6	0	1	0	0	0	1	0	2	0	1	0	0	1	0	0	1
2005-2006	36534	1	47	9396.92	8	1	0	0	0	0	3	0	1	0	0	0	0	0	0	0	0
2005-2006	36538	1	53	4915.94	8	1	0	0	0	0	1	1	2	0	1	0	0	0	0	0	1
2005-2006	36539	1	48	14315.7	8	1	0	0	0	1	0	1	1	2	1	0	0	1	0	0	1
2005-2006	36548	1	47	9845.52	8	1	0	0	0	0	0	1	1	1	2	0	0	1	0	0	2
2005-2006	36554	1	50	7137.87	4	0	1	0	0	0	2	0	2	0	0	0	0	0	0	0	0
2005-2006	36555	1	48	1998.78	12	1	2	0	0	0	1	1	0	0	2	0	1	1	1	0
2005-2006	36556	2	57	4840.41	7	0	0	0	0	0	1	0	0	0	1	0	0	0	0	0	1
2005-2006	36559	1	45	6427.38	11	1	2	0	0	0	0	0	0	0	0	1	0	1	0	0	0
2005-2006	36569	1	47	7640.93	9	1	2	0	0	1	0	1	2	1	2	1	1	1	0	1	2
2005-2006	36570	2	53	2511.45	7	0	0	0	0	0	1	0	0	1	1	0	0	0	0	0	1
2005-2006	36582	2	51	3414.81	5	0	1	0	1	0	2	1	1	1	0	1	0	1	1	0	0
2005-2006	36586	2	53	3686.34	6	0	1	0	0	0	2	0	0	2	2	1	1	1	0	0	2
2005-2006	36590	1	55	2908.16	7	0	0	0	0	0	3	0	2	2	2	0	1	0	0	0	2
2005-2006	36601	1	55	22613.9	8	1	0	0	0	1	0	1	2	2	1	0	0	0	0	0	1
2005-2006	36606	2	47	3030.43	8	1	0	0	0	0	0	0	0	0	1	1	0	1	1	0	1
2005-2006	36614	1	58	1082.27	5	0	1	0	0	0	1	0	0	2	0	1	0	1	0	0	0
2005-2006	36617	1	49	19908.3	6	0	1	0	0	1	0	0	1	1	1	1	1	1	0	0	1
2005-2006	36628	1	51	5879.74	7	0	0	0	0	0	2	0	2	0	0	0	0	0	0	0	0
2005-2006	36629	2	44	2466.59	8	1	0	1	0	1	0	1	2	1	0	0	0	0	0	0	0
2005-2006	36631	1	47	10486.6	8	1	0	0	0	0	0	0	1	1	1	1	1	1	0	0	1
2005-2006	36634	2	46	17541.6	8	1	0	0	0	0	0	0	2	0	0	0	0	0	0	0	0
2005-2006	36638	1	44	3070.64	7	0	0	0	0	1	2	1	1	0	2	0	1	1	0	0	2
2005-2006	36642	2	46	5851.52	9	1	2	0	0	1	0	0	0	0	1	0	1	1	0	0	1
2005-2006	36644	1	55	5267.04	8	1	0	0	0	0	0	0	1	1	0	0	0	1	0	0	0
2005-2006	36645	2	50	11507.4	7	0	0	0	0	1	0	0	1	0	2	0	0	1	0	0	2
2005-2006	36646	2	49	9375.42	7	0	0	1	0	1	0	0	1	1	2	0	0	1	1	0	2
2005-2006	36647	1	51	2386.93	7	0	0	0	0	1	2	0	1	1	0	0	1	1	0	0	0
2005-2006	36649	2	54	2220.4	8	1	0	1	0	0	1	0	1	0	2	0	1	0	0	0	2
2005-2006	36653	1	45	22598.5	6	0	1	0	0	0	0	0	2	0	1	0	0	0	0	0	1
2005-2006	36655	1	51	5879.74	8	1	0	0	0	1	2	1	1	1	2	1	1	1	0	0	2
2005-2006	36663	1	55	6169.14	6	0	1	0	0	1	2	1	2	1	0	0	0	1	0	0	0
2005-2006	36670	1	49	8264.01	5	0	1	0	1	1	2	1	2	0	2	0	0	1	1	0	2
2005-2006	36674	1	57	28792.4	7	0	0	0	0	0	0	0	1	0	2	0	0	0	0	0	2
2005-2006	36675	2	44	22461.4	6	0	1	0	0	1	0	1	1	0	2	0	0	0	0	0	2
2005-2006	36676	1	56	5426.85	7	0	0	0	0	1	1	0	0	0	1	0	0	0	0	0	1
2005-2006	36681	2	46	7554.29	7	0	0	0	0	0	0	1	1	0	0	0	1	1	0	0	0
2005-2006	36686	1	49	2297.19	9	1	2	0	0	0	2	0	1	1	0	1	1	0	0	0	0
2005-2006	36690	2	51	6713.98	6	0	1	0	0	1	0	1	0	0	0	1	0	1	0	0	0
2005-2006	36691	2	56	4141.64	7	0	0	0	0	0	0	1	2	1	1	0	0	0	0	0	1
2005-2006	36697	1	56	6409.43	4	0	1	0	0	0	0	1	2	1	1	0	0	0	0	0	1
2005-2006	36699	2	57	2068.89	7	0	0	0	0	0	1	1	1	0	0	0	0	0	0	0	0
2005-2006	36703	2	46	8270.83	9	1	2	0	0	0	0	1	1	1	2	0	0	1	0	0	2
2005-2006	36708	2	47	26161	7	0	0	0	0	0	0	1	2	0	0	0	0	0	0	0
2005-2006	36713	2	48	13469.9	8	1	0	0	0	0	0	0	2	0	0	0	0	0	0	0	0
2005-2006	36714	2	55	8285.44	5	0	1	0	0	0	2	1	2	2	2	0	0	0	0	0	2
2005-2006	36719	2	44	7672.84	12	1	2	0	0	1	0	0	0	1	2	1	1	0	0	0
2005-2006	36720	1	45	8809.63	5	0	1	0	0	1	3	0	0	0	1	0	0	0	0	0	1
2005-2006	36725	1	54	17028.6	6	0	1	0	0	0	0	1	1	0	1	0	0	1	0	0	1
2005-2006	36728	2	50	15682.9	6	0	1	0	0	0	0	1	2	1	2	0	1	1	0	0	2
2005-2006	36729	2	46	7554.29	8	1	0	1	0	1	0	1	2	0	1	1	0	0	0	0	1
2005-2006	36731	1	45	7102.62	8	1	0	0	0	1	0	1	2	0	1	0	1	1	0	0	1
2005-2006	36732	2	52	10706	6	0	1	0	0	0	0	0	2	1	0	0	0	1	0	0	0
2005-2006	36736	2	46	14199.9	6	0	1	0	0	0	0	1	1	1	1	0	0	0	0	0	1
2005-2006	36739	2	58	2217.18	6	0	1	0	0	0	1	1	2	0	1	0	0	1	0	0	1
2005-2006	36746	2	53	8158.13	7	0	0	0	0	0	2	1	2	0	2	0	0	0	0	0	2
2005-2006	36747	1	47	2257.99	7	0	0	0	0	0	1	0	0	2	2	0	0	1	0	0	2
2005-2006	36749	1	46	26786.4	8	1	0	0	0	1	0	0	1	1	2	0	0	1	0	0	2
2005-2006	36751	2	58	1082.27	7	0	0	0	0	0	1	0	0	1	1	0	0	1	0	0
2005-2006	36753	1	48	3515.29	5	0	1	0	0	0	1	0	1	0	2	0	0	1	0	0	2
2005-2006	36754	2	58	7826.32	8	1	0	1	0	1	2	1	2	0	2	0	0	1	0	0	2
2005-2006	36757	1	45	8747.46	12	1	2	1	0	0	0	1	1	0	1	0	0	1	0	0
2005-2006	36760	1	49	29762.1	7	0	0	0	0	0	0	0	1	0	2	0	0	1	0	0	2
2005-2006	36761	1	53	23631.9	7	0	0	0	0	1	0	1	2	0	1	0	0	0	0	0	1
2005-2006	36765	2	49	13393.7	6	0	1	1	0	0	0	0	0	0	1	0	0	0	1	0	1
2005-2006	36767	1	50	2681.46	10	1	2	0	0	1	2	1	1	1	2	0	0	1	0	0	2
2005-2006	36773	1	50	26242.9	7	0	0	0	1	1	0	1	2	1	1	0	0	1	0	0	1
2005-2006	36776	2	46	16855.4	4	0	1	0	1	1	0	0	1	1	2	1	0	1	1	0	2
2005-2006	36779	2	53	5145.26	4	0	1	0	0	1	1	0	0	0	2	0	1	1	0	0	2
2005-2006	36788	1	58	2736.32	4	0	1	0	1	1	3	0	2	0	1	1	0	1	0	1	1
2005-2006	36791	2	46	2999.01	5	0	1	0	0	0	2	1	1	0	2	1	0	1	0	0	2
2005-2006	36795	1	47	3853.3	10	1	2	0	0	0	2	1	1	1	2	0	1	1	1	0	2
2005-2006	36798	1	51	5879.74	5	0	1	0	0	0	2	0	1	0	1	0	0	0	0	0	1
2005-2006	36800	2	53	7827.18	5	0	1	0	0	1	2	1	2	0	2	0	0	1	1	0	2
2005-2006	36801	1	55	22613.9	7	0	0	0	0	0	0	1	2	0	0	0	0	0	1	0	0
2005-2006	36806	1	54	21757.4	7	0	0	0	0	0	0	0	1	1	1	0	0	0	0	0	1
2005-2006	36808	2	45	4754.39	4	0	1	0	0	0	2	0	2	0	2	0	0	0	0	0	2
2005-2006	36809	1	46	11618.5	9	1	2	0	0	0	0	0	2	1	0	0	0	0	0	0	0
2005-2006	36815	1	46	9845.78	10	1	2	0	0	1	0	1	2	0	1	0	0	1	0	0	1
2005-2006	36823	2	50	11049.9	8	1	0	0	0	0	0	1	1	0	2	0	1	0	0	0	2
2005-2006	36827	2	50	7119.91	6	0	1	0	0	1	0	0	1	0	1	1	0	1	0	0	1
2005-2006	36830	2	51	2189.23	5	0	1	0	0	0	2	0	2	0	1	0	0	1	0	0	1
2005-2006	36831	1	57	1775.36	8	1	0	1	0	1	1	1	0	0	1	1	0	1	0	0
2005-2006	36832	2	46	14199.9	8	1	0	0	0	1	0	0	2	1	0	0	0	1	0	0	0
2005-2006	36838	1	49	10136.6	7	0	0	0	0	0	0	1	1	1	1	1	1	0	0	0	1
2005-2006	36839	1	45	8331.19	6	0	1	0	0	1	0	0	2	2	2	0	0	0	1	0	2
2005-2006	36843	2	46	2758.92	11	1	2	0	0	0	0	1	0	0	2	1	1	1	0	0	2
2005-2006	36845	2	54	4674.52	5	0	1	1	0	1	1	0	1	2	2	1	1	0	0	0	2
2005-2006	36847	1	49	1943.87	5	0	1	0	0	0	2	0	1	2	1	0	0	1	0	0	1
2005-2006	36849	1	45	5263.45	8	1	0	0	0	1	0	1	2	1	1	0	1	0	0	0	1
2005-2006	36853	2	49	2428.53	6	0	1	0	1	1	2	0	2	0	1	1	1	0	0	0	1
2005-2006	36857	2	44	22528.3	7	0	0	0	0	0	0	0	2	0	1	0	0	0	0	0	1
2005-2006	36868	1	57	28792.4	8	1	0	0	0	0	0	0	2	1	1	0	0	1	0	0	1
2005-2006	36873	2	45	4754.39	6	0	1	0	0	1	2	1	2	2	2	0	0	1	0	0	2
2005-2006	36875	2	52	3871.37	6	0	1	1	1	1	2	1	2	1	2	1	1	1	0	0	2
2005-2006	36876	1	45	3871.48	8	1	0	0	0	1	0	0	2	0	1	1	0	1	0	0	1
2005-2006	36883	2	53	27770.5	8	1	0	0	0	1	0	0	1	2	2	0	1	0	1	0	2
2005-2006	36885	2	45	13771.8	6	0	1	0	0	0	2	0	1	0	0	0	0	1	0	0	0
2005-2006	36889	2	58	4159.36	7	0	0	0	0	0	1	1	0	1	0	0	0	0	0	0	0
2005-2006	36896	2	56	2872.79	9	1	2	0	0	0	2	0	1	0	1	0	1	1	0	0	1
2005-2006	36908	1	55	2317.54	8	1	0	0	0	0	2	0	2	0	2	0	0	1	0	0	2
2005-2006	36909	1	53	4523.36	7	0	0	0	0	1	1	0	2	0	2	0	0	1	0	0	2
2005-2006	36913	1	52	4743.5	5	0	1	0	1	0	2	1	1	0	2	1	0	1	1	0	2
2005-2006	36915	1	57	11196.8	6	0	1	1	0	1	0	0	1	2	0	0	0	1	0	0	0
2005-2006	36916	2	57	4840.41	5	0	1	0	1	0	1	0	1	1	2	0	0	0	0	0	2
2005-2006	36917	2	49	8748.23	5	0	1	0	0	0	3	1	0	0	1	0	0	0	0	0	1
2005-2006	36918	1	45	2481.65	5	0	1	0	0	0	0	0	0	0	1	1	0	1	0	0	1
2005-2006	36921	1	57	20376.5	8	1	0	0	0	0	0	0	2	1	2	0	0	1	0	0
2005-2006	36923	2	53	3686.34	12	1	2	0	0	0	2	1	0	0	1	1	0	1	0	0
2005-2006	36931	2	44	2466.59	7	0	0	0	1	0	0	1	2	0	2	0	0	1	0	0	2
2005-2006	36932	2	47	8633.21	8	1	0	0	0	0	3	1	0	0	2	0	1	1	0	0	2
2005-2006	36940	1	51	3876.7	9	1	2	0	0	1	2	1	2	0	0	0	0	1	0	0
2005-2006	36941	2	49	16545.7	7	0	0	0	0	1	0	0	1	0	2	0	0	0	0	0	2
2005-2006	36947	2	53	9206.87	9	1	2	0	0	0	0	1	1	0	1	1	0	0	0	0	1
2005-2006	36950	1	52	2297.19	3	0	1	1	0	1	2	0	0	1	2	1	1	1	1	0	2
2005-2006	36952	2	49	10309.1	6	0	1	0	0	1	0	0	2	1	0	0	0	0	0	0	0
2005-2006	36957	1	50	5347.68	8	1	0	0	0	0	2	1	0	1	2	0	0	1	0	0	2
2005-2006	36959	2	46	2758.92	8	1	0	0	0	0	0	0	0	0	0	0	0	1	0	0	0
2005-2006	36963	2	44	6001.62	5	0	1	0	0	0	2	0	2	2	1	0	0	0	0	0	1
2005-2006	36971	1	45	15778.7	7	0	0	0	1	1	0	0	2	1	2	0	0	1	0	0	2
2005-2006	36974	1	55	969.387	5	0	1	0	0	0	1	0	0	1	0	1	0	0	0	0	0
2005-2006	36975	1	51	8251.72	8	1	0	0	0	0	0	0	2	1	1	0	0	0	0	0	1
2005-2006	36977	1	55	15171.8	8	1	0	0	0	0	0	0	2	1	0	0	0	1	0	0	0
2005-2006	36978	1	48	2998.17	6	0	1	0	0	1	1	0	0	1	1	0	0	1	0	0	1
2005-2006	36980	2	50	6514.36	7	0	0	1	0	1	2	1	1	0	2	0	0	1	1	0	2
2005-2006	36981	1	58	1108.42	8	1	0	0	0	1	1	0	2	1	2	1	1	1	0	0	2
2005-2006	36986	1	49	7928.76	11	1	2	0	0	0	2	0	1	2	2	0	1	0	0	0	2
2005-2006	36987	1	55	22613.9	8	1	0	0	0	0	0	1	2	0	0	0	0	0	0	0	0
2005-2006	36992	1	51	5879.74	7	0	0	0	0	0	2	0	2	0	2	0	1	1	0	0	2
2005-2006	36995	1	51	5174.46	6	0	1	0	0	0	2	0	2	1	2	0	0	0	0	0	2
2005-2006	36998	1	45	22665.8	7	0	0	0	0	0	0	0	2	1	1	0	0	0	0	0	1
2005-2006	37007	2	44	5231.51	8	1	0	0	0	0	0	1	1	0	1	0	0	0	0	0
2005-2006	37012	2	57	2260.47	5	0	1	0	0	0	1	1	2	0	0	0	0	1	0	0	0
2005-2006	37014	1	56	11971.7	7	0	0	0	1	1	0	0	2	1	1	1	0	0	0	0	1
2005-2006	37020	1	50	26165	8	1	0	0	0	0	0	0	2	0	0	0	0	0	0	0	0
2005-2006	37025	1	54	5680.41	8	1	0	1	0	0	0	0	1	0	0	0	0	0	1	0	0
2005-2006	37027	1	48	4207.94	5	0	1	0	0	1	1	1	2	0	1	0	0	1	0	0	1
2005-2006	37028	2	56	3566.8	8	1	0	0	0	0	1	0	0	1	2	0	0	0	0	0	2
2005-2006	37030	1	45	9426.78	7	0	0	0	0	1	0	1	2	0	2	0	1	1	0	0	2
2005-2006	37031	2	54	7347.84	5	0	1	0	0	1	2	0	2	2	2	1	0	1	0	0	2
2005-2006	37032	1	58	13066.7	7	0	0	0	0	0	3	1	0	0	1	1	0	1	0	1
2005-2006	37033	1	51	2386.93	7	0	0	0	0	0	2	0	2	0	2	0	1	1	1	0	2
2005-2006	37036	1	52	6948.46	5	0	1	0	0	0	2	1	2	1	0	0	0	1	0	0	0
2005-2006	37038	2	54	6646.08	6	0	1	0	0	0	2	1	1	0	1	0	0	0	0	0	1
2005-2006	37039	2	44	7119.91	8	1	0	0	0	0	0	1	2	0	2	0	0	0	0	0
2005-2006	37040	2	50	6514.36	6	0	1	0	0	1	2	0	2	0	2	0	1	1	0	0	2
2005-2006	37046	1	56	8530.41	7	0	0	0	1	0	2	0	2	0	2	0	0	0	0	0	2
2005-2006	37047	1	53	5806.02	6	0	1	0	0	1	0	0	2	1	1	0	0	1	0	0	1
2005-2006	37048	2	45	4754.39	4	0	1	0	0	1	2	1	1	0	1	1	0	1	0	0	1
2005-2006	37049	2	47	3877.47	6	0	1	0	0	0	1	0	0	0	0	0	0	0	0	0	0
2005-2006	37050	1	50	2681.46	5	0	1	1	1	1	2	1	1	1	1	1	1	1	1	0	1
2005-2006	37056	2	46	9262	6	0	1	0	1	1	0	0	2	0	2	0	0	0	1	0	2
2005-2006	37057	2	44	9771.56	7	0	0	0	0	0	0	0	2	1	0	0	0	0	0	0
2005-2006	37066	1	50	17554.2	8	1	0	0	1	0	0	0	1	1	1	1	1	1	0	0	1
2005-2006	37069	2	47	4727.6	8	1	0	0	0	0	0	0	1	2	0	1	0	0	0	0	0
2005-2006	37071	1	44	5240.25	6	0	1	0	0	0	2	1	1	0	1	0	0	1	0	0	1
2005-2006	37074	1	50	5248.28	7	0	0	0	0	0	1	0	0	0	1	0	0	0	0	0	1
2005-2006	37075	1	51	4743.5	6	0	1	0	0	0	2	0	2	0	0	0	0	1	0	0	0
2005-2006	37078	1	45	22598.5	4	0	1	0	0	1	0	0	2	2	1	1	0	0	0	0	1
2005-2006	37088	1	44	12719.1	10	1	2	1	1	1	3	0	0	1	1	0	0	1	1	1	1
2005-2006	37091	2	50	15693.4	8	1	0	0	1	1	0	0	1	2	2	1	0	1	0	0	2
2005-2006	37093	2	49	4843.27	10	1	2	0	0	1	2	0	1	1	2	0	1	1	0	0	2
2005-2006	37105	1	54	24461.4	8	1	0	0	0	0	0	0	2	0	0	0	0	0	0	0	0
2005-2006	37106	2	52	16898	7	0	0	0	1	1	0	0	2	1	1	0	0	0	0	0	1
2005-2006	37115	1	53	2189.13	8	1	0	1	0	1	1	0	0	0	2	0	1	1	0	0	2
2005-2006	37116	1	44	8356.63	6	0	1	0	0	0	0	0	2	0	2	0	0	1	0	0	2
2005-2006	37117	1	53	10854.7	5	0	1	0	0	0	0	1	2	0	2	0	1	1	0	0	2
2005-2006	37120	2	56	3506.72	8	1	0	0	0	0	1	0	0	2	2	0	0	0	0	0	2
2005-2006	37122	2	50	10185.6	7	0	0	0	0	0	0	0	1	0	0	0	0	0	0	0	0
2005-2006	37127	2	58	5160.14	8	1	0	0	1	1	2	1	2	1	0	0	0	1	0	0	0
2005-2006	37128	1	50	4182.6	4	0	1	0	0	1	2	1	1	1	1	0	0	0	0	0	1
2005-2006	37129	2	58	812.84	8	1	0	0	0	0	1	0	0	0	2	1	1	1	0	0	2
2005-2006	37130	2	50	5231.51	4	0	1	0	0	1	0	0	1	1	1	1	0	1	0	0	1
2005-2006	37131	2	50	10185.6	6	0	1	0	0	0	0	0	1	2	0	0	0	0	0	0
2005-2006	37132	2	44	9780.62	5	0	1	0	0	1	0	1	2	2	0	0	0	0	1	1	0
2005-2006	37133	1	51	3876.7	7	0	0	1	0	1	2	1	1	0	2	0	0	1	0	0	2
2005-2006	37134	2	47	15597.4	8	1	0	1	0	1	0	0	2	0	2	1	0	1	0	0	2
2005-2006	37135	2	52	17956.8	7	0	0	0	0	0	0	0	1	1	1	0	0	0	0	0
2005-2006	37136	1	49	29673.8	7	0	0	0	0	0	0	0	1	0	2	0	0	0	0	0	2
2005-2006	37138	1	46	3434.52	7	0	0	0	0	1	1	1	2	1	2	0	0	1	0	1	2
2005-2006	37140	1	55	4103.45	8	1	0	0	0	0	1	0	2	0	0	0	0	0	0	0	0
2005-2006	37147	2	58	1082.27	8	1	0	0	0	0	1	0	0	0	0	0	1	0	0	0	0
2005-2006	37148	2	46	5550.67	8	1	0	0	1	0	0	1	1	1	2	0	0	0	0	0	2
2005-2006	37151	2	46	25198.2	6	0	1	0	1	1	0	0	1	2	0	0	1	1	0	1	0
2005-2006	37154	2	50	7414.69	7	0	0	0	0	0	0	0	1	0	1	1	1	1	0	0	1
2005-2006	37155	1	45	21423.5	9	1	2	0	0	1	0	0	2	0	2	0	0	0	0	0	2
2005-2006	37164	1	46	8792.13	8	1	0	0	0	1	0	1	2	1	0	0	0	0	0	0	0
2005-2006	37174	1	49	3032.09	6	0	1	0	0	1	2	0	1	0	2	0	0	1	0	0	2
2005-2006	37178	1	45	7163.38	8	1	0	0	0	0	0	1	0	0	2	1	1	1	0	0
2005-2006	37179	2	44	5231.51	7	0	0	0	0	0	0	0	1	1	0	0	0	1	0	0	0
2005-2006	37187	2	45	4184.09	6	0	1	0	0	0	2	1	2	0	1	0	1	1	0	0	1
2005-2006	37188	1	49	3734.18	8	1	0	0	0	0	2	1	1	0	2	0	0	1	0	0	2
2005-2006	37196	1	56	5426.85	7	0	0	0	0	1	1	0	1	0	0	0	0	1	0	0	0
2005-2006	37205	2	55	14941.3	7	0	0	0	0	1	0	0	2	0	0	0	1	1	0	0
2005-2006	37208	2	47	15597.4	9	1	2	0	0	0	0	0	2	0	1	0	0	0	0	0	1
2005-2006	37210	1	47	9845.52	6	0	1	0	1	1	0	1	1	1	2	1	1	1	0	0	2
2005-2006	37212	1	54	23120.6	5	0	1	0	0	1	0	0	1	0	1	0	0	0	0	0	1
2005-2006	37218	2	47	8673.26	9	1	2	0	0	0	0	1	1	0	2	0	1	1	0	0	2
2005-2006	37225	2	46	7554.29	8	1	0	0	1	1	0	0	2	1	2	0	0	1	1	1	2
2005-2006	37236	2	52	10566.2	7	0	0	0	0	1	3	1	0	0	1	0	0	1	0	0	1
2005-2006	37241	2	46	21401.4	7	0	0	0	0	0	0	0	2	0	0	0	0	0	0	0	0
2005-2006	37243	2	48	15988.8	6	0	1	0	0	0	0	0	1	1	0	0	0	0	0	0	0
2005-2006	37248	2	50	2397.2	6	0	1	1	1	1	2	0	2	1	2	0	0	1	0	0	2
2005-2006	37252	2	46	10929.6	8	1	0	0	0	0	0	0	0	1	0	0	0	0	0	0	0
2005-2006	37256	1	58	5064.22	6	0	1	1	1	1	1	1	2	1	0	1	0	1	1	0	0
2005-2006	37267	2	44	15069.5	8	1	0	0	1	0	0	1	2	1	0	0	0	1	1	0	0
2005-2006	37270	1	53	5806.02	8	1	0	0	0	0	0	0	0	1	1	1	0	1	0	0	1
2005-2006	37275	1	55	2317.54	5	0	1	0	0	0	2	0	2	1	1	0	0	1	0	0	1
2005-2006	37276	2	50	23391.3	6	0	1	1	0	1	0	0	1	2	0	1	1	1	0	0	0
2005-2006	37278	2	48	10367.7	6	0	1	0	0	0	0	0	0	1	1	1	1	0	0	0	1
2005-2006	37279	2	53	12755.7	2	0	1	0	1	0	0	0	2	2	2	1	1	0	0	0	2
2005-2006	37283	1	58	3803.48	7	0	0	0	0	0	1	0	1	2	1	0	0	0	0	0	1
2005-2006	37286	1	51	6992.69	7	0	0	0	0	0	3	0	0	1	2	0	0	0	0	0	2
2005-2006	37293	1	51	3876.7	7	0	0	0	1	1	2	1	1	0	2	0	0	1	0	0	2
2005-2006	37296	1	51	5058.28	4	0	1	0	0	0	2	1	1	0	2	0	0	0	1	0	2
2005-2006	37301	2	46	25198.2	8	1	0	0	0	0	0	0	2	1	1	0	0	0	0	0	1
2005-2006	37303	2	49	2428.53	6	0	1	0	0	1	2	1	1	2	1	1	0	1	1	1	1
2005-2006	37304	2	53	3216.87	9	1	2	0	0	0	0	0	0	0	0	0	0	1	0	0	0
2005-2006	37305	2	56	5512.18	7	0	0	0	0	0	2	0	2	1	0	0	0	0	1	0	0
2005-2006	37311	2	48	15988.8	6	0	1	0	0	0	0	0	1	0	2	1	1	1	0	0	2
2005-2006	37312	2	48	10367.7	8	1	0	0	0	0	0	0	2	1	2	0	0	1	0	0	2
2005-2006	37324	2	52	10706	6	0	1	0	0	1	0	1	2	0	2	1	0	1	0	0
2005-2006	37326	1	57	37964.4	8	1	0	0	0	0	0	1	2	2	2	0	0	1	0	0	2
2005-2006	37327	2	52	8240.38	7	0	0	0	0	0	0	0	2	0	0	0	0	0	0	0	0
2005-2006	37329	2	49	9375.42	6	0	1	0	1	1	0	0	1	2	2	0	0	0	0	0	2
2005-2006	37330	1	50	18268.9	8	1	0	0	0	0	0	0	2	1	0	0	0	0	0	0	0
2005-2006	37332	1	47	24105	7	0	0	1	0	0	0	1	1	2	1	1	0	1	0	0	1
2005-2006	37338	2	54	10503	3	0	1	1	0	0	0	1	1	1	2	0	1	1	0	0	2
2005-2006	37339	2	57	4840.41	8	1	0	0	0	0	1	0	1	1	2	0	0	0	0	0	2
2005-2006	37350	1	49	11740.1	7	0	0	0	1	0	0	1	2	1	0	0	0	0	0	0	0
2005-2006	37352	2	46	17835	6	0	1	1	0	1	0	0	1	2	0	0	0	0	0	0	0
2005-2006	37353	2	55	6092.05	5	0	1	0	0	0	1	0	0	0	0	0	0	0	0	0	0
2005-2006	37355	1	45	26161	7	0	0	0	0	1	3	1	1	2	2	0	0	1	0	0	2
2005-2006	37361	1	51	13070.7	6	0	1	0	0	0	3	0	2	0	0	0	0	1	0	0	0
2005-2006	37362	1	47	7576.11	12	1	2	0	0	1	0	1	2	0	1	0	0	1	0	0
2005-2006	37366	2	49	7511.58	8	1	0	0	0	1	0	0	1	0	1	0	0	1	0	0	1
2005-2006	37367	2	48	21260.4	4	0	1	0	0	0	0	0	2	1	2	0	0	0	0	0	2
2005-2006	37369	1	51	2386.93	8	1	0	0	0	0	2	0	2	1	1	0	0	0	0	0	1
2005-2006	37373	2	53	11964.8	7	0	0	0	0	1	0	0	1	0	2	1	1	1	0	0	2
2005-2006	37377	1	51	5058.28	5	0	1	0	0	0	2	0	2	0	2	0	0	0	0	0	2
2005-2006	37378	1	49	19908.3	7	0	0	0	0	0	0	0	2	1	1	0	0	1	0	0	1
2005-2006	37382	2	58	5172.88	8	1	0	0	0	0	2	1	2	0	1	0	1	1	1	0	1
2005-2006	37385	1	46	5356.97	3	0	1	1	1	1	1	1	1	2	1	0	1	1	0	0	1
2005-2006	37386	2	53	2511.45	7	0	0	0	0	0	1	0	1	1	1	1	0	1	0	0	1
2005-2006	37387	1	45	22598.5	6	0	1	0	0	0	0	0	2	2	0	0	0	0	0	0	0
2005-2006	37388	2	50	10176.1	7	0	0	0	0	0	0	0	2	1	1	0	1	0	0	0	1
2005-2006	37389	1	53	4270.56	8	1	0	0	0	0	0	1	1	2	0	1	0	1	0	1	0
2005-2006	37394	2	49	16545.7	7	0	0	0	0	1	0	1	1	0	2	0	0	0	0	0	2
2005-2006	37400	1	44	19208.9	7	0	0	0	0	0	0	0	2	0	0	0	0	1	0	0	0
2005-2006	37402	1	58	1332.17	8	1	0	0	0	0	1	1	0	1	1	0	1	0	0	0	1
2005-2006	37407	2	55	9998.58	6	0	1	0	0	0	0	0	2	2	1	0	0	1	0	0	1
2005-2006	37412	2	49	7511.58	5	0	1	0	0	0	0	1	1	0	0	0	0	1	0	0	0
2005-2006	37413	2	55	2844.99	6	0	1	0	0	1	1	0	2	0	2	1	0	1	1	0	2
2005-2006	37419	2	50	2397.2	8	1	0	0	0	0	2	0	1	1	2	1	0	1	1	1	2
2005-2006	37424	2	47	27595.8	6	0	1	0	0	0	0	0	2	0	1	0	0	0	0	0	1
2005-2006	37426	1	46	9859.4	8	1	0	0	1	1	3	1	2	2	0	0	0	1	0	0	0
2005-2006	37429	2	44	19099.6	3	0	1	0	0	1	3	0	2	0	2	0	0	1	0	0	2
2005-2006	37430	2	46	4304.02	8	1	0	1	1	1	0	0	1	1	1	1	1	1	0	0
2005-2006	37432	1	54	13784.7	7	0	0	0	0	1	0	0	1	0	1	0	0	0	0	0	1
2005-2006	37436	2	47	4727.6	7	0	0	0	1	1	0	0	1	0	2	1	1	1	0	0	2
2005-2006	37440	2	46	8270.83	6	0	1	1	1	0	0	1	1	2	2	1	0	1	0	0	2
2005-2006	37442	2	45	4754.39	6	0	1	0	0	0	2	1	2	1	2	0	0	1	0	0	2
2005-2006	37444	2	44	12695.3	7	0	0	0	0	0	0	0	2	1	0	0	0	0	0	0	0
2005-2006	37453	1	58	4978.92	6	0	1	0	0	0	1	0	0	1	2	0	1	0	0	0	2
2005-2006	37454	2	45	5654.32	6	0	1	0	0	0	3	0	2	0	0	0	0	1	0	0	0
2005-2006	37455	2	54	3048.32	6	0	1	1	0	1	1	1	1	2	2	1	1	1	1	0	2
2005-2006	37456	1	52	6948.46	6	0	1	0	0	1	2	0	1	0	2	0	0	1	0	0	2
2005-2006	37457	2	50	12695.3	8	1	0	0	1	1	0	1	2	2	0	0	0	1	1	0	0
2005-2006	37458	2	44	15682.9	6	0	1	0	0	0	0	0	1	1	2	0	0	1	0	0	2
2005-2006	37460	2	57	1695.36	8	1	0	0	0	0	1	1	1	2	1	0	0	1	0	0	1
2005-2006	37465	1	53	2137.17	8	1	0	0	0	0	1	0	0	0	2	0	1	1	0	0	2
2005-2006	37467	2	49	4162.24	7	0	0	0	0	1	1	0	0	0	2	0	1	0	0	0	2
2005-2006	37469	2	54	4754.61	5	0	1	1	0	1	1	0	2	0	1	0	0	1	1	0	1
2005-2006	37478	1	51	12559.4	6	0	1	0	0	0	3	0	2	1	0	0	0	0	0	0	0
2005-2006	37480	2	45	4754.39	5	0	1	0	0	0	2	1	2	0	2	0	0	0	0	0	2
2005-2006	37484	2	52	5871.66	6	0	1	0	0	0	2	0	1	0	0	0	0	0	0	0	0
2005-2006	37485	1	50	24804.5	6	0	1	0	0	1	0	0	2	1	1	0	0	0	0	0	1
2005-2006	37488	2	48	10799.4	5	0	1	0	0	1	0	1	1	1	1	1	1	1	0	0
2005-2006	37492	1	55	2845.76	1	0	1	1	1	1	2	0	0	0	2	1	1	1	1	0	2
2005-2006	37494	1	44	12887.4	7	0	0	0	0	1	0	0	1	2	2	1	1	1	0	0	2
2005-2006	37497	1	46	10566.2	6	0	1	0	0	1	0	0	2	2	2	1	0	1	0	0	2
2005-2006	37498	2	51	4366.03	8	1	0	0	0	0	2	1	0	0	1	0	0	1	0	0
2005-2006	37503	1	47	8886.58	7	0	0	0	0	1	0	0	1	1	1	0	0	1	0	0	1
2005-2006	37510	2	52	8240.38	5	0	1	0	0	0	0	1	2	0	1	0	0	0	0	0	1
2005-2006	37513	1	56	8530.41	6	0	1	0	1	1	2	1	1	0	2	0	0	1	1	0	2
2005-2006	37515	1	49	4743.5	11	1	2	0	0	1	2	1	2	1	1	1	1	1	1	0	1
2005-2006	37518	2	46	17541.6	6	0	1	0	0	0	0	0	2	0	2	0	1	1	0	0	2
2005-2006	37520	1	44	12887.4	7	0	0	0	0	0	0	0	2	1	1	0	0	1	0	0	1
2005-2006	37521	2	50	6381.2	4	0	1	0	0	0	2	1	1	1	1	0	1	0	0	0	1
2005-2006	37522	2	49	16545.7	7	0	0	0	0	0	0	0	1	0	1	0	0	1	0	0	1
2005-2006	37523	2	51	2189.23	6	0	1	0	0	0	2	0	1	1	2	1	0	1	0	0	2
2005-2006	37524	1	49	3258.62	8	1	0	1	0	1	0	0	0	1	1	1	1	1	0	1	1
2005-2006	37526	1	55	21438.1	6	0	1	0	0	0	0	0	2	1	1	0	0	0	0	0	1
2005-2006	37527	2	55	7073.88	5	0	1	0	0	0	0	0	2	0	1	0	0	0	0	0	1
2005-2006	37528	1	46	26706.9	8	1	0	0	0	0	0	0	2	0	2	1	0	1	1	0	2
2005-2006	37531	2	46	23817	6	0	1	0	0	0	0	0	2	1	2	0	0	0	0	0	2
2005-2006	37532	1	53	24928	6	0	1	1	1	0	0	1	2	0	2	0	0	0	0	0	2
2005-2006	37533	1	47	8886.58	4	0	1	0	1	1	0	0	1	2	0	0	0	0	0	0	0
2005-2006	37540	1	56	5624.37	7	0	0	0	0	0	2	1	1	1	2	0	0	0	0	0	2
2005-2006	37541	2	44	8280.63	5	0	1	1	1	1	0	0	2	2	0	0	0	1	0	0	0
2005-2006	37542	2	44	16332.2	6	0	1	0	1	0	0	1	2	1	2	0	0	1	0	0	2
2005-2006	37543	1	44	8356.63	8	1	0	0	0	0	0	1	1	1	1	1	0	0	0	0
2005-2006	37544	1	47	7935.58	5	0	1	0	0	0	3	0	1	1	0	0	0	1	0	0	0
2005-2006	37545	2	55	6092.05	7	0	0	0	0	0	1	0	2	0	0	0	0	0	0	0	0
2005-2006	37551	1	46	6220.33	8	1	0	0	0	1	0	0	2	0	1	1	0	1	0	0	1
2005-2006	37556	1	49	8095.08	7	0	0	0	0	1	2	0	2	1	2	1	0	1	0	0	2
2005-2006	37558	2	48	15988.8	8	1	0	0	0	0	0	0	2	1	1	0	1	1	0	0	1
2005-2006	37560	1	52	19908.3	6	0	1	0	0	1	0	0	1	1	1	0	0	0	0	0	1
2005-2006	37562	2	49	5447.21	5	0	1	1	1	0	3	1	0	1	0	0	1	1	0	1	0
2005-2006	37565	1	56	7507.18	7	0	0	0	0	0	2	0	1	0	1	0	0	0	0	0	1
2005-2006	37569	1	57	28792.4	7	0	0	0	1	1	3	0	2	0	1	0	1	0	1	0	1
2005-2006	37570	1	47	6575.91	7	0	0	0	0	1	2	1	1	2	2	0	0	1	0	0	2
2005-2006	37580	1	56	15553.8	5	0	1	0	0	1	0	1	1	0	1	0	0	1	0	0	1
2005-2006	37588	2	47	24618.4	6	0	1	1	1	1	0	0	1	0	2	0	1	1	0	0	2
2005-2006	37593	2	49	2982.05	8	1	0	0	0	0	2	0	1	1	1	0	0	1	0	0	1
2005-2006	37599	1	53	7727.32	6	0	1	1	1	0	2	0	2	0	1	0	0	1	0	0	1
2005-2006	37600	2	56	4850.99	8	1	0	0	0	0	2	0	2	0	2	0	0	1	0	0	2
2005-2006	37601	1	57	6092.05	8	1	0	0	0	0	1	0	2	0	1	0	0	0	0	0	1
2005-2006	37603	2	56	1039.45	7	0	0	0	0	0	1	0	0	1	0	0	1	0	0	0
2005-2006	37604	2	46	14199.9	6	0	1	0	1	1	0	0	0	0	2	0	0	1	1	0	2
2005-2006	37606	2	46	22412.7	4	0	1	0	0	0	0	1	2	2	1	0	0	1	1	0	1
2005-2006	37608	2	51	21341.3	7	0	0	0	0	0	3	0	2	0	2	0	0	0	0	0	2
2005-2006	37615	1	45	5263.45	8	1	0	0	0	1	0	0	2	0	0	1	0	1	0	0	0
2005-2006	37616	1	47	21504.3	7	0	0	1	1	1	0	1	1	2	0	0	0	0	0	0	0
2005-2006	37617	2	51	3414.81	6	0	1	0	1	1	2	1	2	0	2	1	0	1	0	0	2
2005-2006	37618	2	50	3739.21	8	1	0	0	1	1	2	0	2	2	2	1	1	1	1	1	2
2005-2006	37627	1	53	7901.8	11	1	2	0	0	0	0	0	2	0	2	0	0	0	0	0
2005-2006	37628	1	55	20174.1	8	1	0	1	1	1	0	0	1	2	0	0	0	0	0	0	0
2005-2006	37629	2	46	2758.92	7	0	0	0	0	1	0	1	0	1	0	0	0	1	0	0	0
2005-2006	37640	1	44	18210.2	5	0	1	0	0	0	0	0	1	2	1	0	0	1	0	0	1
2005-2006	37646	2	58	2587.42	6	0	1	0	0	0	2	1	1	0	1	0	0	1	0	0	1
2005-2006	37648	2	44	7672.84	8	1	0	0	0	0	0	1	1	2	1	0	0	0	0	0	1
2005-2006	37649	2	46	3161.55	8	1	0	0	0	0	2	0	1	1	1	0	0	0	0	0	1
2005-2006	37650	2	49	16545.7	6	0	1	0	0	0	0	0	1	1	1	0	0	1	0	0	1
2005-2006	37652	1	52	3041.05	8	1	0	0	0	1	2	0	1	2	2	0	1	1	0	0	2
2005-2006	37653	2	47	8747.46	7	0	0	0	0	0	0	1	2	0	1	0	1	0	0	0	1
2005-2006	37657	2	52	8240.38	8	1	0	0	0	0	0	0	2	0	1	0	0	1	1	0	1
2005-2006	37659	2	56	4742.07	5	0	1	0	0	0	2	0	2	2	2	1	0	0	0	0	2
2005-2006	37665	2	49	13393.7	7	0	0	0	0	0	0	0	2	1	0	0	0	0	1	0	0
2005-2006	37667	1	51	1943.87	6	0	1	0	0	1	2	0	2	1	1	1	1	1	0	0	1
2005-2006	37668	1	45	7163.38	6	0	1	1	0	1	0	1	1	1	1	0	0	1	0	1	1
2005-2006	37670	2	44	9771.56	8	1	0	0	0	1	0	1	1	1	0	1	0	0	0	0	0
2005-2006	37671	1	55	7009.99	6	0	1	0	0	0	2	0	2	1	0	0	0	0	0	0	0
2005-2006	37682	2	50	10176.1	6	0	1	0	0	0	0	1	2	1	2	1	1	1	1	1	2
2005-2006	37683	1	52	6948.46	9	1	2	0	0	1	2	1	1	0	2	0	1	0	0	1	2
2005-2006	37685	2	51	19057.2	8	1	0	0	0	0	0	0	2	1	1	0	0	1	0	0	1
2005-2006	37687	1	45	21423.5	7	0	0	0	0	0	0	0	2	1	2	0	0	1	0	0	2
2005-2006	37690	1	49	29762.1	7	0	0	0	1	1	0	1	2	1	2	0	0	1	0	0	2
2005-2006	37697	1	46	26786.4	6	0	1	1	1	1	0	0	1	2	0	0	0	0	1	0	0
2005-2006	37700	2	47	12005.2	8	1	0	0	0	0	0	0	1	0	1	0	0	0	0	0	1
2005-2006	37702	1	47	10486.6	7	0	0	1	0	0	0	0	1	0	0	0	0	1	0	0	0
2005-2006	37708	2	44	7394.48	5	0	1	0	0	0	0	1	1	2	1	0	0	1	0	0	1
2005-2006	37710	1	44	19208.9	7	0	0	0	0	0	0	1	2	0	0	0	0	0	0	0	0
2005-2006	37712	2	45	2593.23	8	1	0	0	0	0	3	0	0	0	1	0	0	1	0	0	1
2005-2006	37714	1	44	19266.1	7	0	0	0	0	0	0	0	2	1	0	0	0	0	0	0	0
2005-2006	37715	2	57	22876.8	7	0	0	0	0	0	0	0	1	0	1	0	0	1	0	0	1
2005-2006	37717	1	55	1321.89	8	1	0	0	0	1	1	1	1	1	1	1	1	1	0	0	1
2005-2006	37718	2	47	26161	6	0	1	0	0	1	0	1	2	2	2	1	0	0	0	0	2
2005-2006	37722	2	55	9627.32	6	0	1	0	1	1	0	1	2	0	1	1	0	1	1	0	1
2005-2006	37725	1	46	15094.9	6	0	1	0	0	0	0	0	2	0	1	0	0	1	0	0	1
2005-2006	37727	1	44	12887.4	8	1	0	0	0	0	0	0	2	0	0	0	0	1	0	0	0
2005-2006	37741	1	44	5954.5	6	0	1	0	0	0	2	1	2	0	0	1	1	1	0	0	0
2005-2006	37743	2	45	1571.82	8	1	0	0	0	0	2	0	1	1	0	0	0	1	0	0	0
2005-2006	37749	2	47	8747.46	8	1	0	0	0	0	0	0	0	0	2	0	1	1	0	0	2
2005-2006	37751	1	50	33868.4	8	1	0	0	1	1	0	1	2	0	0	0	0	1	1	0	0
2005-2006	37754	1	45	2481.65	8	1	0	0	0	0	0	1	1	1	2	0	0	1	1	1	2
2005-2006	37755	1	57	5989.44	7	0	0	0	0	0	1	1	2	0	0	0	0	0	0	0	0
2005-2006	37760	1	47	5614.33	8	1	0	0	0	0	0	0	2	1	0	0	0	1	0	0	0
2005-2006	37762	2	51	4975.45	8	1	0	0	0	1	0	1	0	1	0	1	0	1	0	0	0
2005-2006	37765	1	51	2386.93	6	0	1	0	0	0	2	0	2	0	2	0	1	1	0	0	2
2005-2006	37766	2	55	28792.4	7	0	0	0	0	0	0	0	1	0	0	0	0	0	0	0	0
2005-2006	37769	2	44	15682.9	8	1	0	1	0	1	0	0	2	0	2	0	1	1	0	0	2
2005-2006	37775	2	44	9771.56	7	0	0	0	0	0	0	0	2	1	2	0	0	1	0	0	2
2005-2006	37778	2	55	30371.6	5	0	1	1	1	1	0	0	1	2	0	0	0	1	0	0	0
2005-2006	37780	1	51	3032.09	6	0	1	0	0	0	2	0	2	0	1	0	0	1	0	0	1
2005-2006	37784	2	57	4378.84	7	0	0	0	0	0	1	0	1	0	1	0	0	0	0	0	1
2005-2006	37787	1	58	7826.32	8	1	0	0	0	0	2	1	1	0	2	0	0	1	0	0	2
2005-2006	37791	2	54	11661.1	8	1	0	0	0	1	0	1	2	2	0	0	0	0	0	0
2005-2006	37792	1	57	6092.05	4	0	1	1	1	0	1	1	2	2	2	0	1	0	0	0	2
2005-2006	37793	2	56	762.26	8	1	0	0	0	0	1	0	2	0	1	0	0	0	0	0	1
2005-2006	37799	1	57	21206	6	0	1	0	0	1	0	1	1	1	1	0	0	0	0	0	1
2005-2006	37801	1	45	20160.3	5	0	1	1	1	1	0	0	1	0	2	0	0	0	1	0	2
2005-2006	37803	1	45	3612.48	8	1	0	0	1	1	2	1	2	0	0	0	0	0	0	0	0
2005-2006	37804	1	49	29673.8	8	1	0	0	1	1	0	0	1	2	2	0	0	0	0	0	2
2005-2006	37806	2	49	15898.4	8	1	0	0	0	0	0	0	2	0	1	0	0	1	0	0	1
2005-2006	37810	1	46	15094.9	8	1	0	0	1	0	0	0	0	0	0	0	0	0	0	0	0
2005-2006	37815	2	58	8511.9	7	0	0	0	0	0	3	0	1	0	1	0	1	1	0	0	1
2005-2006	37818	2	55	2603.86	4	0	1	0	0	0	1	1	2	0	2	1	0	0	0	0
2005-2006	37819	2	55	27094.7	7	0	0	0	0	0	0	0	1	1	1	0	0	0	0	0	1
2005-2006	37823	2	58	3803.48	7	0	0	0	0	0	1	0	0	2	0	0	0	0	0	0	0
2005-2006	37825	2	47	12005.2	5	0	1	1	1	0	0	0	2	1	1	0	1	0	0	0	1
2005-2006	37829	2	54	4844.66	8	1	0	0	0	0	2	1	1	0	1	0	0	1	0	0	1
2005-2006	37836	1	44	17136.4	8	1	0	0	0	0	0	0	2	1	0	0	0	0	0	0	0
2005-2006	37841	2	51	2688.21	7	0	0	0	0	0	2	0	2	1	1	1	0	1	0	0	1
2005-2006	37848	2	56	17835	6	0	1	0	0	0	0	1	2	0	0	0	0	0	0	0	0
2005-2006	37849	2	46	7896.17	8	1	0	0	0	0	0	1	1	0	2	1	1	1	0	0	2
2005-2006	37857	2	44	20037.9	7	0	0	0	0	0	0	0	2	0	2	1	1	0	0	0	2
2005-2006	37860	2	44	2301.9	9	1	2	0	0	0	2	0	2	1	1	0	0	1	0	0	1
2005-2006	37867	1	46	25318.2	8	1	0	0	0	0	0	0	2	0	1	0	0	0	0	0	1
2005-2006	37870	2	44	9771.56	8	1	0	0	0	0	0	0	1	1	1	0	0	0	0	0	1
2005-2006	37871	1	57	20376.5	7	0	0	0	0	0	0	1	2	0	2	0	1	1	0	0	2
2005-2006	37873	2	44	7119.91	5	0	1	1	0	1	0	1	2	0	0	0	0	1	1	0	0
2005-2006	37874	2	47	8747.46	8	1	0	0	0	0	0	1	1	2	1	1	0	1	0	0	1
2005-2006	37875	2	48	5145.26	9	1	2	0	0	0	1	0	1	0	0	0	0	0	0	0	0
2005-2006	37879	2	44	8280.63	4	0	1	1	1	1	0	0	1	2	2	0	0	1	0	0	2
2005-2006	37881	1	46	25318.2	6	0	1	0	0	1	0	0	1	2	2	0	0	1	0	0	2
2005-2006	37885	2	57	24131.6	6	0	1	0	0	0	0	0	2	0	0	0	0	0	0	0	0
2005-2006	37886	1	50	23342	6	0	1	1	1	1	0	0	1	0	2	0	0	1	1	0	2
2005-2006	37887	2	53	20453.3	7	0	0	1	1	1	0	1	1	2	2	1	1	1	0	1	2
2005-2006	37892	1	56	5519.82	5	0	1	0	0	0	1	0	2	1	1	0	1	0	0	0	1
2005-2006	37897	2	58	3246.82	6	0	1	0	0	0	1	0	1	0	0	0	0	0	0	0	0
2005-2006	37901	1	44	8356.63	7	0	0	1	1	1	0	0	1	1	1	0	1	1	0	0	1
2005-2006	37902	2	54	2220.4	4	0	1	1	0	1	1	1	0	0	0	1	0	1	1	0
2005-2006	37905	1	55	7444.7	6	0	1	0	0	0	0	1	2	1	2	0	0	1	0	0	2
2005-2006	37910	1	55	2118.31	8	1	0	1	0	1	1	0	1	1	2	0	1	1	1	0	2
2005-2006	37914	2	46	14199.9	9	1	2	0	0	1	0	1	1	0	2	1	0	1	0	0	2
2005-2006	37915	2	45	4184.09	6	0	1	0	0	0	2	0	2	0	2	0	0	1	0	0	2
2005-2006	37916	2	58	16916.1	6	0	1	0	0	1	0	0	1	2	1	0	0	1	1	0	1
2005-2006	37922	2	44	7119.91	6	0	1	0	0	0	0	0	0	1	1	0	0	0	0	0	1
2005-2006	37928	2	46	4870.8	6	0	1	0	1	1	2	1	0	0	1	1	0	1	1	0	1
2005-2006	37929	1	51	2386.93	10	1	2	0	0	1	2	0	2	0	2	1	0	1	0	0	2
2005-2006	37930	2	49	6464.6	6	0	1	0	0	0	2	1	1	2	0	0	0	1	0	0	0
2005-2006	37936	1	49	28130.9	1	0	1	0	0	1	0	0	1	2	1	0	0	1	0	0	1
2005-2006	37944	2	50	9771.56	8	1	0	0	0	0	0	0	2	1	1	0	0	0	0	0	1
2005-2006	37945	2	48	7387.48	6	0	1	0	0	0	2	1	2	2	0	0	0	0	0	0	0
2005-2006	37947	1	57	28792.4	5	0	1	0	0	1	0	0	2	0	2	0	1	1	1	0	2
2005-2006	37953	2	46	23817	5	0	1	0	0	0	0	0	1	2	0	0	0	0	0	0	0
2005-2006	37954	1	55	22681.3	7	0	0	0	0	0	0	0	1	2	0	0	0	0	0	0	0
2005-2006	37957	2	51	6621.9	10	1	2	0	0	1	2	1	2	2	2	0	0	1	0	0	2
2005-2006	37961	1	56	5519.82	6	0	1	0	0	0	1	0	0	2	2	0	0	0	0	0	2
2005-2006	37964	1	53	1457.16	8	1	0	0	0	0	1	1	0	2	1	0	1	0	0	0	1
2005-2006	37968	2	46	15863.5	6	0	1	0	0	0	3	0	2	1	0	0	1	0	0	0	0
2005-2006	37977	2	56	2343.24	8	1	0	0	0	0	3	1	0	0	2	0	0	1	0	0	2
2005-2006	37978	1	49	26472.2	8	1	0	0	0	0	0	0	2	1	2	0	0	1	0	0	2
2005-2006	37994	2	47	12772.8	8	1	0	0	0	0	0	1	1	1	0	0	0	1	0	0
2005-2006	37996	2	50	22461.4	7	0	0	0	0	1	0	0	1	2	1	0	0	1	0	0	1
2005-2006	38000	1	53	3136.97	7	0	0	0	0	1	2	0	0	1	0	1	0	1	0	0	0
2005-2006	38010	1	44	4843.27	7	0	0	0	0	0	2	1	1	0	2	0	0	0	0	0	2
2005-2006	38015	2	49	10309.1	6	0	1	0	0	1	0	0	2	1	2	1	0	1	0	0	2
2005-2006	38017	1	58	23934.6	7	0	0	1	0	0	0	0	2	0	1	0	0	0	0	0	1
2005-2006	38023	1	56	5426.85	7	0	0	0	0	0	1	0	1	0	1	0	1	1	0	0	1
2005-2006	38027	2	50	2397.2	8	1	0	0	1	1	2	0	1	0	2	1	1	1	0	0	2
2005-2006	38028	1	54	8331.23	8	1	0	1	1	1	0	0	1	2	1	1	0	1	1	1	1
2005-2006	38032	1	50	2681.46	6	0	1	0	0	0	2	1	1	2	2	0	0	1	0	0	2
2005-2006	38037	2	55	5989.44	6	0	1	0	0	1	1	0	1	0	2	0	0	0	0	0	2
2005-2006	38040	2	45	2451.77	8	1	0	0	0	0	2	0	1	0	2	0	0	0	0	0
2005-2006	38042	1	48	3410.96	6	0	1	0	0	0	2	1	2	1	1	0	0	0	0	0	1
[truncated: 12,743 more rows]
